# Supplementary material for: Bacterial succession and functional diversity during vermicomposting of the white grape marc Vitis vinifera v. Albariño
Source: Sci Rep. 2019 May 16;9:7472. doi: 10.1038/s41598-019-43907-y (PMC6522490; doi:10.1038/s41598-019-43907-y)
Supplement: Supplementary file 2 — Supplementary Tables 1-3 [file 41598_2019_43907_MOESM2_ESM.xlsx]

## Sheet: cellulose_contributions
Supplementary Table 1. Bacterial OTUs (close-reference picked) that contributed to genes implied in cellulose metabolism. We each OTU we give the phylum, genus, and mean and standard error of gene count contributed.
Data are sorted by OTU identity,increasing time and descendind mean gene contribution.
Time	Phylum	Genus	OTU	mean	se
91 days	Nitrospirae	Nitrospira	1473	1.4	0.244949
28 days	Bacteroidetes	Fluviicola	2255	0.416667	0.0598117
91 days	Bacteroidetes	Fluviicola	2255	0.833333	0.119623
91 days	Planctomycetes	unclassified	2818	1.07143	0.0714286
91 days	Planctomycetes	Planctomyces	2841	1.27273	0.134548
91 days	Planctomycetes	Planctomyces	2856	1.75	0.205307
91 days	Planctomycetes	Planctomyces	2863	3.18182	0.457895
91 days	Planctomycetes	Planctomyces	2868	5.21818	0.565531
91 days	Planctomycetes	unclassified	2882	0.916667	0.110077
91 days	Planctomycetes	unclassified	2885	0.825	0.0833114
42 days	Chlamydiae	unclassified	2930	1	0
0 days	Proteobacteria	unclassified	4470	1.6	0.17276
07 days	Proteobacteria	unclassified	4470	8.7	0.548985
14 days	Proteobacteria	unclassified	4470	2.95	0.212162
28 days	Proteobacteria	unclassified	4470	0.9	0.100512
42 days	Proteobacteria	unclassified	4470	1.35	0.101716
91 days	Proteobacteria	unclassified	4470	1	0.112546
42 days	Proteobacteria	unclassified	4714	0.323529	0.0284778
91 days	Proteobacteria	unclassified	4715	2.02206	0.156766
42 days	Proteobacteria	unclassified	4827	0.323529	0.0198294
91 days	Proteobacteria	unclassified	4827	0.323529	0.0284778
91 days	Proteobacteria	Agrobacterium	5438	0.8	0.106904
91 days	Proteobacteria	Agrobacterium	5442	0.925926	0.122179
42 days	Proteobacteria	Amaricoccus	5808	1.3	0.152753
91 days	Proteobacteria	Amaricoccus	5808	0.975	0.111656
42 days	Proteobacteria	Sphingomonas	6204	1.27273	0.536672
91 days	Proteobacteria	Sphingomonas	6204	10.9455	2.4559
42 days	Proteobacteria	Sphingopyxis	6330	1.21429	0.113804
91 days	Proteobacteria	Propionivibrio	6721	1.13333	0.142292
14 days	Proteobacteria	unclassified	7061	1.46667	0.249444
28 days	Proteobacteria	unclassified	7061	1.61333	0.191176
42 days	Proteobacteria	unclassified	7061	3.52	0.850725
91 days	Proteobacteria	unclassified	7061	1.95556	0.202802
42 days	Proteobacteria	Stenotrophomonas	7821	0.458333	0.0515949
91 days	Proteobacteria	Stenotrophomonas	7821	0.458333	0.0358899
07 days	Proteobacteria	Erwinia	9918	0.851852	0.0691163
14 days	Proteobacteria	Erwinia	9918	0.365079	0.0431376
28 days	Proteobacteria	Erwinia	9918	0.365079	0.0269641
42 days	Proteobacteria	Erwinia	9918	0.18254	0.0193449
28 days	Proteobacteria	Serratia	10002	0.24026	0.030292
14 days	Proteobacteria	unclassified	10085	3.92593	0.528196
42 days	Proteobacteria	unclassified	10085	3.92593	0.528196
91 days	Proteobacteria	unclassified	10085	1.96296	0.264098
07 days	Proteobacteria	Brenneria	10196	1.8882	0.145125
14 days	Proteobacteria	Brenneria	10196	0.47205	0.0556806
07 days	Proteobacteria	Yersinia	10390	0.385714	0.0223578
14 days	Proteobacteria	Yersinia	10390	0.385714	0.0393564
28 days	Proteobacteria	Yersinia	10390	0.192857	0.015632
07 days	Actinobacteria	Agrococcus	12168	2.76923	0.275461
07 days	Actinobacteria	Microbacterium	12221	1.38462	0.124985
28 days	Actinobacteria	Microbacterium	12221	4.15385	0.374956
42 days	Actinobacteria	Microbacterium	12221	4.15385	0.374956
91 days	Actinobacteria	Microbacterium	12221	1.38462	0.124985
14 days	Actinobacteria	unclassified	12290	2	0
42 days	Actinobacteria	Cellulomonas	12300	1.43333	0.274767
91 days	Actinobacteria	Cellulomonas	12300	0.716667	0.137384
91 days	Actinobacteria	unclassified	12776	1.5	0.217029
0 days	Actinobacteria	Williamsia	13332	2.91667	0.298241
07 days	Actinobacteria	Williamsia	13332	1.66667	0.177203
14 days	Actinobacteria	Williamsia	13332	0.833333	0.128118
28 days	Actinobacteria	Williamsia	13332	0.833333	0.128118
42 days	Actinobacteria	Williamsia	13332	1.11111	0.121353
91 days	Actinobacteria	Williamsia	13332	3.61111	0.549932
07 days	Actinobacteria	Rhodococcus	13568	0.54	0.073124
14 days	Actinobacteria	Rhodococcus	13568	4.536	0.407093
28 days	Actinobacteria	Rhodococcus	13568	6.048	0.489572
42 days	Actinobacteria	Rhodococcus	13568	5.832	0.447746
91 days	Actinobacteria	Rhodococcus	13568	6.768	0.506904
14 days	Firmicutes	Epulopiscium	14124	0.237179	0.0335545
0 days	Firmicutes	Paenibacillus	14375	0.275556	0.0276554
28 days	Firmicutes	Paenibacillus	14375	0.206667	0.0222805
42 days	Firmicutes	Paenibacillus	14375	0.206667	0.0317799
91 days	Firmicutes	Paenibacillus	14375	0.62	0.0953397
91 days	Proteobacteria	Bdellovibrio	16939	1.875	0.195837
0 days	Firmicutes	unclassified	17309	1.09333	0.164435
07 days	Firmicutes	unclassified	17309	0.82	0.18
14 days	TM7	unclassified	17873	0.5	0
0 days	Proteobacteria	Sphingobium	18499	0.4375	0.0501733
0 days	Proteobacteria	unclassified	19385	26.2857	3.28571
0 days	Bacteroidetes	unclassified	20428	0.35	0.0294174
28 days	Bacteroidetes	unclassified	20428	2.73	0.222267
42 days	Bacteroidetes	unclassified	20428	3.99	0.243318
91 days	Bacteroidetes	unclassified	20428	112.42	7.22614
14 days	Proteobacteria	unclassified	22594	1.2	0.133333
28 days	Proteobacteria	unclassified	22594	0.6	0.0666667
28 days	Proteobacteria	Aminobacter	24111	0.611111	0.0734931
42 days	Proteobacteria	Aminobacter	24111	2.44444	0.214513
91 days	Proteobacteria	Aminobacter	24111	21.6333	1.54906
14 days	Actinobacteria	Salinibacterium	25558	1.38462	0.124985
91 days	Actinobacteria	Salinibacterium	25558	1.38462	0.124985
0 days	Bacteroidetes	unclassified	27005	1.66667	0.261255
91 days	Bacteroidetes	unclassified	27005	0.555556	0.0870849
42 days	Proteobacteria	unclassified	29704	0.55	0.05
91 days	Firmicutes	Paenibacillus	31440	0.23	0.0311282
14 days	Proteobacteria	Agrobacterium	33043	0.4	0.0534522
42 days	Proteobacteria	Agrobacterium	33043	0.8	0.106904
91 days	Proteobacteria	Agrobacterium	33043	0.8	0.106904
91 days	Firmicutes	Bacillus	33595	0.366667	0.0229416
42 days	Bacteroidetes	Candidatus Amoebophilus	33872	0.566667	0.0454257
91 days	Proteobacteria	Novosphingobium	37092	0.8125	0.0773924
91 days	Proteobacteria	unclassified	38503	4.28571	0.751764
91 days	Actinobacteria	Actinoplanes	39832	0.916667	0.122458
91 days	Verrucomicrobia	Verrucomicrobium	40791	1.41667	0.148647
0 days	Chloroflexi	unclassified	41419	1.57895	0.268369
14 days	Chloroflexi	unclassified	41419	1.18421	0.161586
91 days	Chloroflexi	unclassified	41419	1.97368	0.248486
42 days	Firmicutes	Paenibacillus	42642	0.206667	0.0317799
42 days	Proteobacteria	unclassified	42970	0.363636	0.030303
91 days	Proteobacteria	unclassified	42970	0.363636	0.030303
07 days	Bacteroidetes	Pedobacter	44075	0.816667	0.122056
14 days	Bacteroidetes	Pedobacter	44075	2.28667	0.177842
28 days	Bacteroidetes	Pedobacter	44075	3.92	0.32526
42 days	Bacteroidetes	Pedobacter	44075	2.24583	0.203412
91 days	Bacteroidetes	Pedobacter	44075	3.26667	0.488224
28 days	Bacteroidetes	Flavobacterium	44265	0.576923	0.051261
42 days	Bacteroidetes	Flavobacterium	44265	0.692308	0.0902003
91 days	Bacteroidetes	Flavobacterium	44265	3.28846	0.710592
91 days	Proteobacteria	Sphingobium	44440	0.462963	0.0477442
42 days	Planctomycetes	unclassified	44910	0.535714	0.0357143
28 days	Bacteroidetes	unclassified	45562	0.666667	0.11847
42 days	Proteobacteria	Phenylobacterium	46818	3.22222	0.328947
91 days	Proteobacteria	Phenylobacterium	46818	0.805556	0.0573135
91 days	Proteobacteria	Hydrogenophaga	47512	0.848485	0.0938905
91 days	Proteobacteria	unclassified	47933	3	0
42 days	Proteobacteria	unclassified	48487	0.466667	0.0741423
91 days	Proteobacteria	unclassified	48487	0.466667	0.0741423
91 days	Proteobacteria	unclassified	50624	0.571429	0.0714286
14 days	Proteobacteria	Ochrobactrum	59527	1.37143	0.172189
28 days	Proteobacteria	Ochrobactrum	59527	2.14286	0.154778
42 days	Proteobacteria	Ochrobactrum	59527	4.88571	0.446993
91 days	Proteobacteria	Ochrobactrum	59527	2.65714	0.511946
91 days	Bacteroidetes	unclassified	59894	0.347222	0.0411184
14 days	Proteobacteria	Acinetobacter	60325	0.25	0.0372678
28 days	Proteobacteria	Acinetobacter	60325	0.75	0.111803
91 days	Planctomycetes	unclassified	60573	1.125	0.125
28 days	Bacteroidetes	Flavobacterium	60733	1.875	0.247618
42 days	Bacteroidetes	Flavobacterium	60733	0.375	0.0853913
42 days	Proteobacteria	Bosea	62406	1.63462	0.237871
91 days	Proteobacteria	Bosea	62406	27.0692	3.40797
07 days	Proteobacteria	unclassified	68651	0.552632	0.0361676
14 days	Proteobacteria	unclassified	68651	0.736842	0.0453082
28 days	Proteobacteria	unclassified	68651	1.65789	0.139457
42 days	Proteobacteria	unclassified	68651	1.10526	0.106939
91 days	Proteobacteria	unclassified	68651	0.552632	0.0361676
14 days	Bacteroidetes	Pedobacter	70559	0.816667	0.122056
42 days	Proteobacteria	unclassified	72153	4.0625	0.336204
91 days	Proteobacteria	unclassified	72153	90.35	4.73283
91 days	Proteobacteria	Sphingobium	73215	0.462963	0.0477442
07 days	Actinobacteria	Rarobacter	73335	0.434211	0.0657895
14 days	Actinobacteria	Rarobacter	73335	4.95	0.349283
28 days	Actinobacteria	Rarobacter	73335	1.99737	0.15818
42 days	Actinobacteria	Rarobacter	73335	15.8053	1.45226
91 days	Actinobacteria	Rarobacter	73335	5.29737	0.471653
42 days	Bacteroidetes	Flavobacterium	73825	0.375	0.0587703
91 days	Bacteroidetes	Flavobacterium	73825	0.375	0.0853913
91 days	Proteobacteria	Devosia	74832	0.583333	0.0561833
91 days	Proteobacteria	Bdellovibrio	74869	1.04167	0.0806103
91 days	Proteobacteria	unclassified	76490	0.657895	0.066805
0 days	Firmicutes	Bacillus	78009	54.846	3.20967
07 days	Firmicutes	Bacillus	78009	1.61089	0.0980088
91 days	Firmicutes	Clostridium	81208	1.26667	0.305505
28 days	Bacteroidetes	Cytophaga	81798	1.47059	0.160468
42 days	Bacteroidetes	Cytophaga	81798	1.61765	0.146659
91 days	Bacteroidetes	Cytophaga	81798	5.58824	0.467121
91 days	Proteobacteria	unclassified	82193	0.55	0.05
42 days	Bacteroidetes	Flavobacterium	83488	0.75	0.15707
91 days	Bacteroidetes	Flavobacterium	83488	1.125	0.256174
28 days	Bacteroidetes	Flavobacterium	84396	0.246667	0.0290593
28 days	Proteobacteria	Polaromonas	84980	0.545455	0.0454545
91 days	Proteobacteria	Sphingomonas	87167	2.54545	1.07334
28 days	Proteobacteria	unclassified	88178	1.10526	0.0723352
91 days	Firmicutes	Paenibacillus	88221	0.143678	0.0130106
91 days	Proteobacteria	Agrobacterium	88458	0.75	0.0926198
91 days	Nitrospirae	Nitrospira	89259	2.8	0.489898
0 days	Bacteroidetes	unclassified	90078	0.566667	0.0454257
14 days	Proteobacteria	unclassified	91144	0.769231	0.107647
42 days	Proteobacteria	unclassified	91557	3.92593	0.528196
0 days	Proteobacteria	unclassified	91962	1.41538	0.123342
07 days	Proteobacteria	unclassified	91962	1.17949	0.109438
14 days	Proteobacteria	unclassified	91962	2.83077	0.31993
28 days	Proteobacteria	unclassified	91962	3.77436	0.311578
42 days	Proteobacteria	unclassified	91962	0.94359	0.0734511
91 days	Proteobacteria	unclassified	91962	1.76923	0.230769
14 days	Proteobacteria	Novosphingobium	92490	1.625	0.154785
0 days	Actinobacteria	Iamia	93175	2.30769	0.208309
07 days	Actinobacteria	Iamia	93175	0.576923	0.0520772
91 days	Actinobacteria	Iamia	93175	1.53846	0.120984
07 days	Proteobacteria	unclassified	95469	0.4	0.0444444
14 days	Proteobacteria	unclassified	95469	0.96	0.114539
28 days	Proteobacteria	unclassified	95469	1.44	0.131083
42 days	Proteobacteria	unclassified	95469	0.64	0.0784429
91 days	Firmicutes	unclassified	95835	1	0
42 days	Proteobacteria	Hylemonella	97627	0.55	0.05
91 days	Proteobacteria	unclassified	98891	0.592593	0.0740741
42 days	Proteobacteria	Novosphingobium	99539	0.8125	0.0773924
14 days	Bacteroidetes	unclassified	99619	7.35	0.653719
28 days	Bacteroidetes	unclassified	99619	13.0667	0.97702
42 days	Bacteroidetes	unclassified	99619	6.69667	0.527474
91 days	Bacteroidetes	unclassified	99619	1.63333	0.244112
91 days	Proteobacteria	unclassified	99664	1.65789	0.120904
42 days	Bacteroidetes	Flavobacterium	99774	0.246667	0.0290593
91 days	Bacteroidetes	Flavobacterium	99774	0.246667	0.0290593
91 days	Proteobacteria	unclassified	100640	0.666667	0
91 days	Verrucomicrobia	unclassified	100737	22.3385	2.04559
42 days	Actinobacteria	unclassified	101208	1.5	0.194625
91 days	Actinobacteria	unclassified	101208	37.65	3.33364
42 days	Firmicutes	Alkaliphilus	101611	0.472222	0.0763028
91 days	Proteobacteria	unclassified	101767	0.607143	0.0536815
14 days	Firmicutes	Clostridium	101967	0.555556	0.118445
42 days	Firmicutes	Clostridium	101967	0.555556	0.118445
0 days	Firmicutes	Pediococcus	102222	1.25455	0.215397
14 days	Proteobacteria	unclassified	102348	0.375	0.0386596
28 days	Proteobacteria	unclassified	102348	0.6	0.0582223
42 days	Proteobacteria	unclassified	102348	1.05	0.0693187
91 days	Proteobacteria	unclassified	102348	1.0625	0.0873479
0 days	Nitrospirae	Nitrospira	102911	1.4	0.244949
42 days	Nitrospirae	Nitrospira	102911	1.4	0.244949
91 days	Nitrospirae	Nitrospira	102911	7	0.656947
42 days	Proteobacteria	unclassified	103166	2.13889	0.273579
91 days	Proteobacteria	unclassified	103166	4.27778	0.547159
91 days	Acidobacteria	unclassified	103211	13.3042	0.688091
28 days	Bacteroidetes	Fluviicola	103229	2.08333	0.299059
42 days	Bacteroidetes	Fluviicola	103229	0.416667	0.0598117
91 days	Bacteroidetes	Fluviicola	103229	0.833333	0.126898
91 days	Firmicutes	unclassified	103303	0.166667	0
28 days	Proteobacteria	Rhizobium	103410	0.727273	0.0853264
42 days	Proteobacteria	Rhizobium	103410	0.454545	0.0324629
91 days	Proteobacteria	Rhizobium	103410	0.363636	0.0298146
07 days	Proteobacteria	Pseudomonas	103728	0.319444	0.0306995
28 days	Proteobacteria	Pseudomonas	103728	0.425926	0.045138
42 days	Proteobacteria	Pseudomonas	103728	0.212963	0.022569
91 days	Proteobacteria	unclassified	103846	0.25	0.0223607
91 days	Bacteroidetes	Fluviicola	104143	1.25	0.157028
91 days	Verrucomicrobia	Luteolibacter	104164	1.41667	0.148647
91 days	Proteobacteria	Uliginosibacterium	104612	0.833333	0.0870388
91 days	Proteobacteria	Sphingopyxis	104644	0.984375	0.0883438
91 days	Verrucomicrobia	Luteolibacter	104795	1.41667	0.148647
42 days	Proteobacteria	Bdellovibrio	105561	1.25	0.117006
91 days	Proteobacteria	Bdellovibrio	105561	5.625	0.424302
28 days	Bacteroidetes	Pedobacter	106242	1.225	0.149733
07 days	Proteobacteria	Pseudomonas	106711	0.425926	0.0518818
14 days	Proteobacteria	Pseudomonas	106711	0.212963	0.022569
28 days	Proteobacteria	Pseudomonas	106711	0.212963	0.0157291
42 days	Proteobacteria	Pseudomonas	106711	0.425926	0.045138
14 days	Proteobacteria	Pseudomonas	106985	0.240741	0.0241869
28 days	Bacteroidetes	unclassified	106997	1.53846	0.227267
42 days	Bacteroidetes	unclassified	106997	1.53846	0.227267
28 days	Proteobacteria	Nitrobacter	107036	0.55	0.05
91 days	Proteobacteria	Nitrobacter	107036	8.03	0.551142
91 days	Proteobacteria	Steroidobacter	107402	1.71875	0.118665
14 days	Proteobacteria	unclassified	107523	0.333333	0
42 days	Proteobacteria	unclassified	107523	0.333333	0
42 days	Bacteroidetes	Pedobacter	107529	1.45833	0.229482
91 days	Proteobacteria	Bdellovibrio	108892	0.625	0.0652791
07 days	Proteobacteria	Pseudomonas	108909	0.724074	0.0473431
14 days	Proteobacteria	Pseudomonas	108909	0.425926	0.0503272
28 days	Proteobacteria	Pseudomonas	108909	0.425926	0.0365092
42 days	Proteobacteria	Pseudomonas	108909	0.212963	0.012782
14 days	Proteobacteria	unclassified	108916	1	0.073721
28 days	Proteobacteria	unclassified	108916	2.5	0
91 days	Verrucomicrobia	Opitutus	109053	11.1167	0.900061
91 days	Proteobacteria	Delftia	109060	0.444444	0.0626751
91 days	Proteobacteria	unclassified	109731	1.15385	0.113496
42 days	Proteobacteria	Paucibacter	110215	0.75	0.0993399
91 days	Proteobacteria	Paucibacter	110215	0.5	0.0745356
07 days	Proteobacteria	Pseudomonas	110621	0.375	0.0284638
14 days	Proteobacteria	Pseudomonas	110621	0.1875	0.0142319
0 days	Firmicutes	Bacillus	111121	0.2625	0.0239357
91 days	Nitrospirae	unclassified	112326	1.33333	0.210819
42 days	Proteobacteria	unclassified	112764	0.666667	0
91 days	Proteobacteria	unclassified	112764	1	0
42 days	Proteobacteria	unclassified	112779	0.5	0
91 days	Proteobacteria	unclassified	112779	1.125	0.0872478
91 days	Actinobacteria	unclassified	112846	1	0
91 days	Chloroflexi	unclassified	112867	1.20652	0.108321
91 days	Chloroflexi	unclassified	112952	0.804348	0.081604
91 days	Chloroflexi	unclassified	113210	68.6842	7.30596
0 days	Proteobacteria	unclassified	113261	0.466667	0.0741423
91 days	Proteobacteria	unclassified	113261	1.24444	0.145203
42 days	Planctomycetes	unclassified	113373	1.1	0.0804634
91 days	Planctomycetes	unclassified	113373	1.375	0.0992762
28 days	Verrucomicrobia	Prosthecobacter	113378	0.708333	0.0743235
42 days	Verrucomicrobia	Prosthecobacter	113378	2.30208	0.296156
28 days	Proteobacteria	Sphingobium	113573	0.4375	0.0501733
42 days	Proteobacteria	Sphingobium	113573	1.64062	0.180983
91 days	Proteobacteria	Sphingobium	113573	3.82812	0.303383
0 days	Bacteroidetes	unclassified	113674	0.596491	0.0904072
14 days	Proteobacteria	unclassified	113751	2.02222	0.201484
28 days	Proteobacteria	unclassified	113751	2.95556	0.2711
42 days	Proteobacteria	unclassified	113751	2.87778	0.366016
91 days	Proteobacteria	unclassified	113751	0.777778	0.106414
91 days	Proteobacteria	unclassified	113778	1.55556	0.389589
14 days	Proteobacteria	Arenimonas	113915	0.552632	0.0361676
28 days	Proteobacteria	Arenimonas	113915	5.52632	0.45806
42 days	Proteobacteria	Arenimonas	113915	1.79605	0.19244
91 days	Proteobacteria	Arenimonas	113915	6.07895	0.430911
42 days	Bacteroidetes	unclassified	114076	1.11111	0.17417
91 days	Bacteroidetes	unclassified	114076	19.8889	1.55977
91 days	Acidobacteria	unclassified	114383	0.55	0.0344124
28 days	Proteobacteria	unclassified	114462	2	0.190261
28 days	Proteobacteria	Pseudomonas	114572	0.3	0.0333333
91 days	Proteobacteria	unclassified	119515	0.825	0.0833114
91 days	FBP	unclassified	120514	1.54545	0.299547
91 days	Proteobacteria	unclassified	122049	1.96296	0.264098
14 days	Proteobacteria	unclassified	123510	1.96296	0.184975
42 days	Actinobacteria	unclassified	123528	1.1875	0.100778
91 days	Actinobacteria	unclassified	123528	1.78125	0.151167
0 days	Bacteroidetes	Chryseobacterium	123752	0.375	0.0668153
91 days	TM6	unclassified	123862	0.583333	0.0833333
0 days	Actinobacteria	unclassified	125045	1.15385	0.104154
42 days	Actinobacteria	unclassified	125045	0.576923	0.0360801
91 days	Actinobacteria	unclassified	125045	1.44231	0.153917
07 days	Proteobacteria	unclassified	125520	0.923077	0.0936278
14 days	Proteobacteria	unclassified	125520	3.04615	0.283058
28 days	Proteobacteria	unclassified	125520	5.81538	0.623868
42 days	Proteobacteria	unclassified	125520	2.30769	0.172908
28 days	Proteobacteria	unclassified	127549	0.714286	0.047619
91 days	Proteobacteria	unclassified	127549	0.357143	0.0238095
42 days	Proteobacteria	Delftia	128347	0.888889	0.12535
91 days	Proteobacteria	Delftia	128347	0.444444	0.0626751
07 days	Bacteroidetes	unclassified	128353	1.24444	0.1305
14 days	Bacteroidetes	unclassified	128353	21.0933	2.07841
28 days	Bacteroidetes	unclassified	128353	30.24	2.55526
42 days	Bacteroidetes	unclassified	128353	12.88	1.53664
0 days	Proteobacteria	Gluconobacter	128717	78.8667	4.65326
07 days	Proteobacteria	Gluconobacter	128717	135.133	7.83981
14 days	Proteobacteria	Gluconobacter	128717	17.1333	1.03873
28 days	Proteobacteria	Gluconobacter	128717	1.6	0.153741
42 days	Proteobacteria	Gluconobacter	128717	1.4	0.108188
91 days	Proteobacteria	Gluconobacter	128717	0.666667	0.0833333
07 days	Proteobacteria	Pseudomonas	129642	0.1875	0.0142319
91 days	Proteobacteria	Pseudomonas	129642	0.1875	0.0142319
07 days	Actinobacteria	unclassified	129870	0.777778	0.0749111
14 days	Actinobacteria	unclassified	129870	0.777778	0.0555556
28 days	Actinobacteria	unclassified	129870	0.583333	0.0576303
42 days	Actinobacteria	unclassified	129870	1.16667	0.10131
91 days	Actinobacteria	unclassified	129870	1.94444	0.182333
28 days	Actinobacteria	unclassified	130455	0.388889	0.0374555
42 days	Firmicutes	unclassified	130872	0.333333	0
07 days	Actinobacteria	unclassified	131209	20	0.510363
14 days	Actinobacteria	unclassified	131209	41.4737	1.0639
28 days	Actinobacteria	unclassified	131209	5.89474	0.242917
42 days	Actinobacteria	unclassified	131209	11.5789	0.570373
91 days	Actinobacteria	unclassified	131209	12.2105	0.890901
07 days	Actinobacteria	unclassified	132483	1.05263	0.0526316
91 days	Actinobacteria	unclassified	132483	3.15789	0.157895
91 days	Actinobacteria	unclassified	132901	0.388889	0.0259029
91 days	Proteobacteria	unclassified	133044	2.27941	0.27132
91 days	Actinobacteria	unclassified	133122	1.05263	0.0526316
07 days	Actinobacteria	unclassified	133328	0.478261	0.0519222
0 days	Proteobacteria	Rhodoplanes	133382	0.323529	0.0284778
91 days	Proteobacteria	Rhodoplanes	133382	0.485294	0.0421424
07 days	Proteobacteria	Pseudomonas	133533	0.240741	0.0241869
07 days	Actinobacteria	unclassified	134121	17.6842	0.761807
14 days	Actinobacteria	unclassified	134121	10.3158	0.395457
28 days	Actinobacteria	unclassified	134121	2.94737	0.175401
42 days	Actinobacteria	unclassified	134121	5.26316	0.382518
91 days	Actinobacteria	unclassified	134121	3.15789	0.22869
91 days	Planctomycetes	unclassified	135762	1.125	0.0853913
91 days	Proteobacteria	Rhodoplanes	136162	0.323529	0.0198294
14 days	Actinobacteria	unclassified	136453	1.16667	0.112367
28 days	Actinobacteria	unclassified	136453	1.26389	0.128625
42 days	Actinobacteria	unclassified	136453	0.972222	0.080528
91 days	Actinobacteria	unclassified	136453	1.55556	0.14564
91 days	Proteobacteria	Agrobacterium	136749	0.4	0.0534522
0 days	Proteobacteria	unclassified	136946	0.166667	0
91 days	Planctomycetes	A17	137429	3.75	0.360117
91 days	Actinobacteria	unclassified	137915	1.5	0.194625
0 days	Firmicutes	Bacillus	137950	0.541063	0.0704939
91 days	Proteobacteria	Amaricoccus	138291	0.65	0.0763763
91 days	Acidobacteria	unclassified	138346	1.81481	0.20698
91 days	Proteobacteria	Bosea	138381	0.653846	0.0666173
14 days	Proteobacteria	Pseudomonas	138840	0.807692	0.0945942
42 days	Proteobacteria	Pseudomonas	138840	0.673077	0.108005
91 days	Proteobacteria	Pseudomonas	138840	0.269231	0.024594
14 days	Proteobacteria	Pseudomonas	138914	0.240741	0.0241869
28 days	Proteobacteria	Pseudomonas	138914	0.240741	0.0241869
91 days	Planctomycetes	Pirellula	139405	1.23077	0.084265
42 days	Firmicutes	Cohnella	139812	0.351852	0.0306019
42 days	Bacteroidetes	Sporocytophaga	140328	0.367647	0.048496
28 days	Bacteroidetes	Flavobacterium	140859	0.539216	0.0461741
42 days	Bacteroidetes	Flavobacterium	140859	0.215686	0.0165465
07 days	Proteobacteria	Pseudomonas	140966	0.3	0.0281896
14 days	Proteobacteria	Pseudomonas	140966	0.28125	0.0161268
28 days	Proteobacteria	Pseudomonas	140966	0.1875	0.00989981
42 days	Proteobacteria	Pseudomonas	140966	0.375	0.0282902
91 days	Proteobacteria	Pseudomonas	141105	1.62857	0.248689
07 days	Proteobacteria	Pseudomonas	141206	0.425926	0.0365092
14 days	Proteobacteria	Pseudomonas	141206	0.425926	0.0314581
28 days	Proteobacteria	Pseudomonas	141206	0.425926	0.0503272
28 days	Bacteroidetes	Flavobacterium	141302	1.03846	0.1353
07 days	Proteobacteria	unclassified	141365	1.8	0.191877
14 days	Proteobacteria	unclassified	141365	1.78125	0.2181
28 days	Proteobacteria	unclassified	141365	1.3125	0.106838
42 days	Proteobacteria	unclassified	141365	0.625	0.0566755
91 days	Proteobacteria	unclassified	141365	1.5	0.202999
0 days	Firmicutes	Paenibacillus	141688	0.62	0.0953397
07 days	Firmicutes	Paenibacillus	141688	0.206667	0.0317799
42 days	Firmicutes	Paenibacillus	141688	0.206667	0.0317799
42 days	Proteobacteria	unclassified	141776	0.363636	0.030303
91 days	Proteobacteria	unclassified	141776	0.363636	0.030303
91 days	Proteobacteria	Devosia	141810	0.583333	0.0561833
91 days	Acidobacteria	unclassified	141861	2.09896	0.118613
07 days	Proteobacteria	unclassified	142009	0.333333	0
42 days	Proteobacteria	unclassified	142009	0.666667	0
91 days	Proteobacteria	unclassified	142009	0.444444	0.0291792
14 days	Verrucomicrobia	unclassified	142471	1.0625	0.109811
28 days	Verrucomicrobia	unclassified	142471	4.10833	0.286241
42 days	Verrucomicrobia	unclassified	142471	12.6083	1.1602
91 days	Verrucomicrobia	unclassified	142471	6.375	0.394815
42 days	Proteobacteria	Achromobacter	142658	0.375	0.0284638
0 days	Bacteroidetes	Flavobacterium	143021	1.6	0.266667
14 days	Bacteroidetes	Flavobacterium	143021	0.8	0.133333
28 days	Bacteroidetes	Flavobacterium	143021	1.06667	0.172429
42 days	Bacteroidetes	Flavobacterium	143021	7.28	0.562821
91 days	Bacteroidetes	Flavobacterium	143021	2.56	0.277246
07 days	Proteobacteria	unclassified	143131	0.578571	0.0692662
14 days	Proteobacteria	unclassified	143131	0.771429	0.0751764
28 days	Proteobacteria	unclassified	143131	0.385714	0.0369879
28 days	Bacteroidetes	Dyadobacter	143175	1.75	0.152577
42 days	Bacteroidetes	Dyadobacter	143175	6.20455	0.482526
91 days	Bacteroidetes	Dyadobacter	143175	2.22727	0.175357
91 days	Proteobacteria	unclassified	143462	0.133333	0.0101963
14 days	Proteobacteria	Janthinobacterium	144380	0.461538	0.0468139
28 days	Proteobacteria	Janthinobacterium	144380	0.923077	0.11739
14 days	Proteobacteria	Novosphingobium	144589	0.8125	0.0773924
0 days	Firmicutes	Paenibacillus	144713	12.8133	1.38849
07 days	Firmicutes	Paenibacillus	144713	0.31	0.0377099
14 days	Firmicutes	Paenibacillus	144713	0.950667	0.0835549
28 days	Firmicutes	Paenibacillus	144713	0.895556	0.0922856
42 days	Firmicutes	Paenibacillus	144713	0.516667	0.0538482
91 days	Firmicutes	Paenibacillus	144713	0.62	0.096691
42 days	Proteobacteria	unclassified	144720	0.452381	0.056421
28 days	Bacteroidetes	Pedobacter	144732	1.63333	0.244112
42 days	Bacteroidetes	Pedobacter	144732	0.816667	0.0692644
91 days	Bacteroidetes	Pedobacter	144732	0.816667	0.122056
28 days	Proteobacteria	unclassified	144875	0.666667	0
42 days	Proteobacteria	unclassified	144875	0.333333	0
91 days	Proteobacteria	unclassified	144875	1.66667	0.0317821
28 days	Verrucomicrobia	Luteolibacter	145278	0.708333	0.0513995
42 days	Verrucomicrobia	Luteolibacter	145278	1.41667	0.148647
91 days	Verrucomicrobia	Luteolibacter	145278	3.30556	0.43747
28 days	Proteobacteria	Legionella	145455	1.56	0.235089
42 days	Proteobacteria	Legionella	145455	1.65	0.248945
28 days	Actinobacteria	unclassified	146122	0.842105	0.0575691
42 days	Actinobacteria	unclassified	146122	3.41053	0.297524
91 days	Actinobacteria	unclassified	146122	3.31579	0.280326
91 days	Verrucomicrobia	Candidatus Xiphinematobacter	146126	2.30208	0.159467
14 days	Proteobacteria	unclassified	146193	0.66	0.0556776
42 days	Proteobacteria	unclassified	146193	1.98	0.167033
91 days	Proteobacteria	unclassified	146193	15.444	1.68035
91 days	Actinobacteria	unclassified	146471	0.678571	0.0846314
42 days	Proteobacteria	unclassified	146723	0.25	0.0202113
42 days	Bacteroidetes	unclassified	147488	0.666667	0.14045
91 days	Bacteroidetes	unclassified	147488	1.33333	0.184375
07 days	Proteobacteria	Erwinia	148620	0.234694	0.0160156
28 days	Proteobacteria	Erwinia	148620	0.156463	0.00654911
91 days	Proteobacteria	Aquimonas	148797	1.28947	0.152232
07 days	Proteobacteria	Plesiomonas	149034	0.333333	0
0 days	Bacteroidetes	unclassified	149122	0.340909	0.03803
0 days	Acidobacteria	unclassified	150160	5.44444	0.620939
91 days	Bacteroidetes	unclassified	150268	0.666667	0.14045
42 days	Proteobacteria	unclassified	150686	0.787879	0.0813116
91 days	Proteobacteria	unclassified	150686	0.886364	0.0519111
91 days	Proteobacteria	Rhodoplanes	150877	0.970588	0.0854335
42 days	Bacteroidetes	Flavobacterium	151117	0.246667	0.0290593
42 days	Actinobacteria	unclassified	152130	1.05	0.110771
91 days	Actinobacteria	unclassified	152130	4.2	0.436376
91 days	Chloroflexi	unclassified	152668	1.5	0.096225
42 days	Bacteroidetes	unclassified	153590	5.87667	0.673411
91 days	Bacteroidetes	unclassified	153590	8.6	0.789536
91 days	Actinobacteria	unclassified	153594	2.52632	0.2633
42 days	TM7	unclassified	153701	1	0
42 days	Actinobacteria	unclassified	153998	0.576923	0.0520772
91 days	Actinobacteria	unclassified	153998	1.15385	0.104154
91 days	Acidobacteria	unclassified	154141	1.81481	0.20698
07 days	Proteobacteria	Novosphingobium	154189	0.911765	0.0641015
42 days	Proteobacteria	unclassified	154435	0.9375	0.119678
91 days	Proteobacteria	unclassified	154435	1.09375	0.119722
0 days	Proteobacteria	Plesiocystis	154699	0.462963	0.0938907
42 days	Actinobacteria	unclassified	154804	1.15385	0.0721602
91 days	Actinobacteria	unclassified	154804	1.84615	0.195171
28 days	Bacteroidetes	Pedobacter	155460	0.816667	0.122056
42 days	Bacteroidetes	Pedobacter	155460	0.816667	0.122056
0 days	Proteobacteria	unclassified	156232	4.85	0.509386
07 days	Proteobacteria	unclassified	156232	0.65	0.0864544
28 days	Proteobacteria	unclassified	156232	0.25	0.0327327
42 days	Proteobacteria	Methylobacillus	156646	1.11111	0.0762216
91 days	Proteobacteria	Methylobacillus	156646	1.11111	0.159429
07 days	Proteobacteria	unclassified	156652	0.75	0.1015
28 days	Proteobacteria	unclassified	156652	0.375	0.0285769
0 days	Firmicutes	Natronobacillus	156681	0.153439	0.0179427
28 days	Firmicutes	Paenibacillus	157532	0.413333	0.0635598
42 days	Proteobacteria	Luteimonas	157598	0.552632	0.0361676
91 days	Proteobacteria	Luteimonas	157598	0.552632	0.0361676
0 days	Bacteroidetes	unclassified	158044	1.7	0.136277
42 days	Proteobacteria	Mesorhizobium	158376	3.28409	0.191244
91 days	Proteobacteria	Mesorhizobium	158376	29.3636	1.75448
91 days	Actinobacteria	unclassified	158871	0.75	0.0973124
14 days	Proteobacteria	unclassified	159038	6.84	0.514571
28 days	Proteobacteria	unclassified	159038	3.3	0.291328
42 days	Proteobacteria	unclassified	159038	1.2	0.181944
91 days	Proteobacteria	unclassified	159038	1.5	0.135724
0 days	Firmicutes	Bacillus	159299	0.939394	0.0571553
91 days	Firmicutes	Bacillus	159299	0.242424	0.0139407
91 days	Bacteroidetes	unclassified	159655	1.05	0.126439
91 days	Proteobacteria	unclassified	159870	0.466667	0.0737028
07 days	Proteobacteria	unclassified	160115	0.921053	0.0799333
14 days	Proteobacteria	unclassified	160115	0.967105	0.0914482
28 days	Proteobacteria	unclassified	160115	1.65789	0.176625
42 days	Proteobacteria	unclassified	160115	1.24342	0.082448
91 days	Proteobacteria	unclassified	160115	0.828947	0.0604521
0 days	Firmicutes	Pediococcus	160548	22.55	2.62206
07 days	Firmicutes	Pediococcus	160548	1.435	0.192642
28 days	Bacteroidetes	unclassified	160651	0.652174	0.129995
42 days	Bacteroidetes	unclassified	160651	2.6087	0.344578
91 days	Bacteroidetes	unclassified	160651	4.56522	0.430079
28 days	Proteobacteria	Amaricoccus	160653	0.65	0.0763763
91 days	Proteobacteria	Amaricoccus	160653	1.625	0.153361
14 days	Proteobacteria	unclassified	160778	0.133333	0.0148148
28 days	Proteobacteria	unclassified	160778	0.133333	0.0148148
0 days	Actinobacteria	unclassified	161011	0.614035	0.108935
28 days	Actinobacteria	unclassified	161011	1.02339	0.113751
42 days	Actinobacteria	unclassified	161011	1.22807	0.107717
91 days	Actinobacteria	unclassified	161011	3.68421	0.39207
14 days	Bacteroidetes	Pedobacter	161490	1.63333	0.226702
28 days	Bacteroidetes	Pedobacter	161490	1.96	0.194843
42 days	Bacteroidetes	Pedobacter	161490	3.26667	0.290052
28 days	Bacteroidetes	Pedobacter	163090	1.02083	0.088618
42 days	Bacteroidetes	Pedobacter	163090	0.816667	0.122056
07 days	Proteobacteria	Plesiomonas	163775	0.375	0.0306995
14 days	Proteobacteria	Plesiomonas	163775	0.666667	0
28 days	Proteobacteria	Plesiomonas	163775	0.5	0
91 days	Proteobacteria	unclassified	164404	0.6875	0.0625
28 days	Proteobacteria	Janthinobacterium	164523	0.461538	0.0468139
42 days	Proteobacteria	unclassified	165611	1.54545	0.157459
91 days	Proteobacteria	unclassified	165611	1.54545	0.157459
07 days	Proteobacteria	unclassified	166739	0.393939	0.0406558
14 days	Proteobacteria	unclassified	166739	0.393939	0.0280552
28 days	Proteobacteria	unclassified	166739	0.590909	0.0621285
42 days	Proteobacteria	unclassified	166739	0.787879	0.0813116
42 days	Proteobacteria	unclassified	167302	0.65	0.0763763
28 days	Bacteroidetes	Pedobacter	167436	0.816667	0.122056
91 days	Proteobacteria	Bdellovibrio	167511	0.9375	0.096649
91 days	Proteobacteria	Pleomorphomonas	168276	1.5	0
14 days	Proteobacteria	unclassified	169006	1.28571	0.163363
07 days	Actinobacteria	Microbacterium	169430	4.70769	0.353776
14 days	Actinobacteria	Microbacterium	169430	1.38462	0.0875071
28 days	Actinobacteria	Microbacterium	169430	1.38462	0.124985
91 days	Actinobacteria	Microbacterium	169430	4.15385	0.374956
28 days	Proteobacteria	Roseococcus	169755	0.25	0.0261116
42 days	Proteobacteria	Roseococcus	169755	0.9	0.13617
91 days	Proteobacteria	Roseococcus	169755	1.2	0.126223
42 days	Firmicutes	unclassified	170020	0.354545	0.047321
91 days	Firmicutes	unclassified	170020	0.236364	0.0363636
0 days	Firmicutes	Clostridium	170244	0.566667	0.0722058
14 days	Firmicutes	Clostridium	170244	0.503704	0.0482229
28 days	Firmicutes	Clostridium	170244	0.377778	0.0481372
42 days	Firmicutes	Clostridium	170244	0.188889	0.0240686
14 days	Proteobacteria	Pseudomonas	170405	0.3	0.0333333
28 days	Proteobacteria	Citrobacter	171518	2.13889	0.273579
28 days	Planctomycetes	Pirellula	172675	2.46154	0.243252
91 days	Planctomycetes	Pirellula	172675	4.10256	0.424923
42 days	Nitrospirae	Nitrospira	173004	2.8	0.489898
07 days	Actinobacteria	Curtobacterium	173906	1.31579	0.0627178
42 days	Actinobacteria	Curtobacterium	173906	1.05263	0.0526316
42 days	Proteobacteria	Devosia	174315	0.875	0.0864455
91 days	Proteobacteria	Devosia	174315	0.583333	0.0561833
0 days	Firmicutes	Paenibacillus	179040	0.62	0.055881
07 days	Firmicutes	Paenibacillus	179040	0.206667	0.0317799
14 days	Firmicutes	Paenibacillus	179040	0.206667	0.0222805
28 days	Firmicutes	Paenibacillus	179040	0.31	0.0377099
42 days	Firmicutes	Paenibacillus	179040	1.364	0.14307
91 days	Firmicutes	Paenibacillus	179040	0.62	0.0585253
91 days	Bacteroidetes	Fluviicola	179461	0.416667	0.0598117
14 days	Proteobacteria	Kaistia	180502	0.607143	0.0773633
28 days	Proteobacteria	Kaistia	180502	0.607143	0.0536815
42 days	Proteobacteria	Kaistia	180502	1.21429	0.167515
91 days	Proteobacteria	Kaistia	180502	1.82143	0.161045
28 days	Proteobacteria	Pseudomonas	182912	0.212963	0.022569
42 days	Proteobacteria	Pseudomonas	182912	0.212963	0.022569
28 days	Proteobacteria	unclassified	185100	2.6	0.195348
42 days	Proteobacteria	unclassified	185100	2.4	0.288231
91 days	Proteobacteria	unclassified	185100	5.85	0.437871
42 days	Chloroflexi	unclassified	185950	0.789474	0.134185
91 days	Chloroflexi	unclassified	185950	1.57895	0.268369
28 days	Proteobacteria	unclassified	187297	2	0.22188
28 days	Actinobacteria	Demequina	188500	3.68421	0.373649
42 days	Actinobacteria	Demequina	188500	6.01754	0.638552
91 days	Actinobacteria	Demequina	188500	2.82456	0.323861
91 days	Bacteroidetes	unclassified	189508	0.555556	0.0870849
91 days	Actinobacteria	unclassified	190663	0.862745	0.0950525
0 days	Firmicutes	Epulopiscium	190858	0.711538	0.100663
14 days	Proteobacteria	unclassified	192342	2.94444	0.322049
28 days	Proteobacteria	unclassified	192342	1.96296	0.184975
42 days	Proteobacteria	unclassified	192342	1.96296	0.264098
91 days	Proteobacteria	unclassified	192342	1.96296	0.184975
0 days	Firmicutes	unclassified	192776	2.60204	0.188974
07 days	Firmicutes	unclassified	192776	0.971429	0.10707
14 days	Firmicutes	unclassified	192776	0.173469	0.0153376
14 days	Actinobacteria	unclassified	193536	0.614035	0.108935
42 days	Actinobacteria	unclassified	193536	0.614035	0.108935
0 days	Proteobacteria	unclassified	197286	0.333333	0
07 days	Proteobacteria	unclassified	197286	0.166667	0
14 days	Proteobacteria	unclassified	197286	0.333333	0.046225
28 days	Proteobacteria	unclassified	197286	0.5	0
42 days	Proteobacteria	unclassified	197286	0.333333	0
0 days	Firmicutes	unclassified	197631	439.6	33.4876
07 days	Firmicutes	unclassified	197631	40.4133	1.84976
14 days	Firmicutes	unclassified	197631	2.1	0.150592
28 days	Firmicutes	unclassified	197631	0.466667	0.0344994
42 days	Firmicutes	unclassified	197631	1.63333	0.154054
91 days	Firmicutes	unclassified	197631	2.15833	0.264036
42 days	Actinobacteria	Cryocola	197711	2.10526	0.0734196
91 days	Actinobacteria	Cryocola	197711	1.05263	0.0526316
0 days	Firmicutes	Paenibacillus	199847	1.44667	0.222459
42 days	Proteobacteria	unclassified	200323	0.9375	0.167273
91 days	Proteobacteria	unclassified	200323	0.375	0.0416667
42 days	Proteobacteria	Agrobacterium	200464	0.4	0.0534522
28 days	Proteobacteria	Pseudomonas	200552	0.212963	0.022569
07 days	Actinobacteria	Microbacterium	200979	1.38462	0.124985
42 days	Proteobacteria	Rhodobacter	201726	0.361111	0.0605403
91 days	Proteobacteria	Rhodobacter	201726	1.08333	0.181621
42 days	Proteobacteria	unclassified	202863	0.754902	0.0591982
91 days	Proteobacteria	unclassified	202863	0.431373	0.0313725
91 days	Planctomycetes	A17	204874	0.535714	0.0357143
91 days	Proteobacteria	Rhodoplanes	204919	0.754902	0.0439977
42 days	Proteobacteria	unclassified	205306	0.333333	0
91 days	Proteobacteria	unclassified	205306	1.5	0.19118
42 days	Actinobacteria	Yonghaparkia	205559	1.38462	0.124985
91 days	Proteobacteria	Rhodoplanes	205602	0.889706	0.0516896
07 days	Actinobacteria	Cryobacterium	205772	1.05	0.05
14 days	Actinobacteria	Cryobacterium	205772	3.15	0.142268
28 days	Actinobacteria	Cryobacterium	205772	2.1	0.1
42 days	Actinobacteria	Cryobacterium	205772	2.625	0.271953
91 days	Actinobacteria	Cryobacterium	205772	2.1	0.1
42 days	Acidobacteria	unclassified	205900	1.81481	0.20698
91 days	Chloroflexi	unclassified	206278	1.20652	0.108321
91 days	Proteobacteria	unclassified	206609	0.5	0.0281718
91 days	Bacteroidetes	unclassified	206752	0.978261	0.151713
14 days	Actinobacteria	Leucobacter	207157	2	0
91 days	Chloroflexi	unclassified	207355	1.57895	0.268369
91 days	Proteobacteria	unclassified	207510	0.907407	0.113344
42 days	Bacteroidetes	Flavobacterium	207627	0.246667	0.0290593
91 days	Gemmatimonadetes	Gemmatimonas	207957	1.75	0.326697
91 days	Proteobacteria	Rhodoplanes	208118	0.647059	0.0569556
91 days	Proteobacteria	BD2-13	208171	0.978261	0.142251
91 days	Bacteroidetes	unclassified	208595	1.15789	0.221297
91 days	Proteobacteria	unclassified	208959	0.375	0.0364364
91 days	Proteobacteria	unclassified	209100	4.125	0.57706
91 days	Firmicutes	Cohnella	209202	0.439815	0.0263074
28 days	Proteobacteria	Devosia	209507	0.583333	0.0561833
42 days	Proteobacteria	Devosia	209507	0.583333	0.0561833
91 days	Proteobacteria	Devosia	209507	3.5	0.3978
0 days	Acidobacteria	unclassified	209523	1.81481	0.20698
91 days	Verrucomicrobia	unclassified	209628	4.4	0.485275
42 days	Proteobacteria	Phenylobacterium	209762	0.805556	0.0822368
91 days	Proteobacteria	Phenylobacterium	209762	1.61111	0.135224
91 days	TM7	unclassified	210046	0.5	0
0 days	Proteobacteria	unclassified	210201	0.666667	0
28 days	Proteobacteria	Sphingobium	210791	1.25	0.144338
42 days	Proteobacteria	Sphingobium	210791	1.83333	0.198745
91 days	Proteobacteria	Sphingobium	210791	1.5	0.133525
91 days	Proteobacteria	unclassified	211106	0.75	0.0728729
07 days	Acidobacteria	unclassified	211578	0.645833	0.047388
42 days	Acidobacteria	unclassified	211578	0.645833	0.047388
91 days	Acidobacteria	unclassified	211578	3.55208	0.258886
91 days	Proteobacteria	unclassified	211593	1.96296	0.264098
28 days	Bacteroidetes	Pedobacter	212159	1.63333	0.244112
91 days	Proteobacteria	unclassified	212223	1	0
42 days	Proteobacteria	unclassified	212688	1.61111	0.186989
91 days	Proteobacteria	unclassified	212688	0.805556	0.0822368
91 days	Proteobacteria	Rhodoplanes	212776	0.431373	0.0313725
42 days	Chloroflexi	unclassified	213308	1	0
91 days	Chloroflexi	unclassified	213308	1	0
91 days	Proteobacteria	Bdellovibrio	213370	2.1875	0.154444
91 days	Proteobacteria	unclassified	214611	0.777778	0.0308167
0 days	Actinobacteria	unclassified	215003	1.15385	0.104154
42 days	Actinobacteria	unclassified	215003	0.576923	0.0520772
91 days	Actinobacteria	unclassified	215003	1.875	0.209536
91 days	Planctomycetes	unclassified	215591	3.375	0.375
42 days	Planctomycetes	unclassified	215748	1.125	0.125
91 days	Planctomycetes	unclassified	216191	2.25	0.25
0 days	Bacteroidetes	unclassified	216350	1.95652	0.389985
91 days	Planctomycetes	unclassified	216375	3.9375	0.543666
42 days	Proteobacteria	Rhodoplanes	216748	0.323529	0.0284778
91 days	Proteobacteria	Rhodoplanes	216748	0.323529	0.0284778
91 days	Planctomycetes	unclassified	216912	4.05	0.359754
42 days	Firmicutes	Coprococcus	217060	0.19697	0.0178051
91 days	Armatimonadetes	Fimbriimonas	217700	64.2909	7.0017
0 days	Chloroflexi	unclassified	217746	1.6087	0.163208
28 days	Chloroflexi	unclassified	217746	0.804348	0.081604
91 days	Chloroflexi	unclassified	217746	1.6087	0.128051
0 days	Proteobacteria	unclassified	217748	0.466667	0.0741423
28 days	Proteobacteria	unclassified	217748	0.466667	0.0741423
42 days	Proteobacteria	unclassified	217748	1.86667	0.17706
91 days	Proteobacteria	unclassified	217748	95.48	6.9913
91 days	Proteobacteria	unclassified	217902	0.666667	0
07 days	Proteobacteria	unclassified	218061	0.666667	0
14 days	Proteobacteria	unclassified	218061	0.5	0.0281718
28 days	Proteobacteria	unclassified	218061	1.13333	0.068165
42 days	Proteobacteria	unclassified	218061	1.08333	0.0923675
0 days	Verrucomicrobia	unclassified	218116	0.717391	0.0758749
91 days	Verrucomicrobia	unclassified	218116	0.717391	0.0758749
91 days	Proteobacteria	Rhizobium	218446	0.52381	0.0526448
07 days	Proteobacteria	unclassified	218704	0.625	0.0652791
91 days	Proteobacteria	unclassified	218704	1.66667	0.143649
91 days	Acidobacteria	unclassified	218934	1.29167	0.094776
0 days	Proteobacteria	unclassified	219151	0.257143	0.0368856
28 days	Proteobacteria	unclassified	219151	0.257143	0.0368856
07 days	Bacteroidetes	Chryseobacterium	219189	3.68	0.281143
14 days	Bacteroidetes	Chryseobacterium	219189	57.36	4.33234
28 days	Bacteroidetes	Chryseobacterium	219189	16.48	1.42748
42 days	Bacteroidetes	Chryseobacterium	219189	4.32	0.428205
91 days	Bacteroidetes	Chryseobacterium	219189	1.2	0.183712
14 days	Bacteroidetes	Chryseobacterium	219549	1.2	0.114095
42 days	Bacteroidetes	Flavobacterium	219727	0.215686	0.0237631
28 days	Actinobacteria	unclassified	220524	0.842105	0.101542
42 days	Actinobacteria	unclassified	220524	0.842105	0.0575691
42 days	Proteobacteria	unclassified	220970	0.944444	0.076578
0 days	Firmicutes	Lactobacillus	221299	0.333333	0
07 days	Bacteroidetes	unclassified	221497	0.769231	0.113633
14 days	Bacteroidetes	unclassified	221497	1.84615	0.165706
28 days	Bacteroidetes	unclassified	221497	2.30769	0.243482
42 days	Bacteroidetes	unclassified	221497	1.34615	0.12531
91 days	Verrucomicrobia	Candidatus Xiphinematobacter	221896	8.64167	0.823309
91 days	Proteobacteria	unclassified	222088	0.666667	0
91 days	Proteobacteria	unclassified	222183	1.55556	0.389589
91 days	Proteobacteria	unclassified	222209	0.647059	0.0569556
91 days	Proteobacteria	Steroidobacter	222645	2.91667	0.247573
0 days	Proteobacteria	unclassified	222649	0.333333	0
42 days	Firmicutes	Coprococcus	222733	0.19697	0.0178051
07 days	Proteobacteria	Sphingomonas	222868	0.508772	0.0691939
42 days	Proteobacteria	unclassified	222900	0.933333	0.148285
91 days	Actinobacteria	unclassified	223441	1.00962	0.0829445
91 days	Actinobacteria	unclassified	223764	0.59375	0.0503891
07 days	Proteobacteria	Sphingopyxis	223891	0.65625	0.0598392
28 days	Proteobacteria	Sphingopyxis	223891	0.65625	0.0416246
42 days	Proteobacteria	Sphingopyxis	223891	0.7875	0.0442724
91 days	Proteobacteria	Sphingopyxis	223891	2.625	0.158604
28 days	Proteobacteria	unclassified	225259	0.5	0.0745356
42 days	Proteobacteria	unclassified	225259	0.5	0.0512989
91 days	Proteobacteria	unclassified	225259	1	0.102598
0 days	Proteobacteria	Cellvibrio	225453	1.46032	0.149397
28 days	Proteobacteria	Cellvibrio	225453	2.19048	0.320855
42 days	Proteobacteria	Cellvibrio	225453	3.06667	0.239912
91 days	Proteobacteria	Cellvibrio	225453	7.44762	0.539974
07 days	Proteobacteria	unclassified	225487	0.375	0.0507499
28 days	Proteobacteria	Agrobacterium	225582	0.4	0.0301511
91 days	Proteobacteria	Sphingomonas	225933	0.508772	0.0691939
91 days	Verrucomicrobia	unclassified	226240	2.53846	0.27111
42 days	Proteobacteria	unclassified	226410	1.25	0.130558
42 days	Proteobacteria	Devosia	226508	0.583333	0.0388544
0 days	Proteobacteria	unclassified	227453	0.433333	0.0333333
07 days	Proteobacteria	unclassified	228494	1.17949	0.153846
14 days	Proteobacteria	unclassified	228494	1.17949	0.153846
28 days	Proteobacteria	unclassified	228494	0.589744	0.0769231
91 days	Proteobacteria	unclassified	228494	1.17949	0.153846
0 days	Proteobacteria	unclassified	228556	4.27778	0.547159
14 days	Proteobacteria	unclassified	228556	2.13889	0.192083
28 days	Proteobacteria	unclassified	228556	2.67361	0.195081
42 days	Proteobacteria	unclassified	228556	4.27778	0.498912
91 days	Proteobacteria	unclassified	228556	3.56481	0.357454
0 days	Proteobacteria	Gluconobacter	229359	0.25	0.0327327
28 days	Bacteroidetes	Flavobacterium	230812	0.323529	0.0322009
42 days	Bacteroidetes	Flavobacterium	230812	0.323529	0.0322009
42 days	Proteobacteria	unclassified	231088	0.911765	0.0641015
14 days	Proteobacteria	Citrobacter	232696	5.7037	0.434785
28 days	Proteobacteria	Citrobacter	232696	2.13889	0.273579
42 days	Proteobacteria	Citrobacter	232696	5.34722	0.477171
91 days	Proteobacteria	Citrobacter	232696	2.13889	0.273579
91 days	Proteobacteria	unclassified	233724	2	0.333333
91 days	Bacteroidetes	unclassified	234394	1.30435	0.25999
91 days	Bacteroidetes	unclassified	235423	37.2364	5.99767
0 days	Firmicutes	Paenibacillus	235578	0.413333	0.0566218
42 days	Actinobacteria	unclassified	235698	1.38462	0.124985
91 days	Actinobacteria	unclassified	235698	1.38462	0.0875071
0 days	Firmicutes	Paenibacillus	235985	0.75431	0.0600444
14 days	Firmicutes	Paenibacillus	235985	0.215517	0.017275
28 days	Firmicutes	Paenibacillus	235985	0.143678	0.00911883
42 days	Firmicutes	Paenibacillus	235985	0.287356	0.020426
91 days	Proteobacteria	unclassified	236367	0.666667	0
42 days	Actinobacteria	Agromyces	236466	1.05263	0.0526316
91 days	Actinobacteria	Agromyces	236466	2.10526	0.105263
07 days	Firmicutes	Leuconostoc	237081	0.966667	0.0746405
07 days	Bacteroidetes	Pedobacter	237550	3.87917	0.464084
14 days	Bacteroidetes	Pedobacter	237550	15.68	1.09433
28 days	Bacteroidetes	Pedobacter	237550	12.74	0.971474
42 days	Bacteroidetes	Pedobacter	237550	6.04333	0.435404
91 days	Bacteroidetes	Pedobacter	237550	3.53889	0.669255
42 days	Proteobacteria	Sphingomonas	237613	1.27273	0.536672
91 days	Proteobacteria	Sphingomonas	237613	2.54545	0.565905
91 days	Proteobacteria	unclassified	238068	0.333333	0
42 days	Proteobacteria	Polaromonas	238109	0.545455	0.0454545
91 days	Proteobacteria	Polaromonas	238109	0.818182	0.0774698
91 days	Firmicutes	Clostridium	238205	0.746667	0.117505
42 days	Proteobacteria	unclassified	239066	0.6	0.0666667
07 days	Proteobacteria	unclassified	239195	0.376344	0.0325273
14 days	Proteobacteria	unclassified	239195	0.225806	0.0124175
28 days	Proteobacteria	unclassified	239195	0.225806	0.0152498
42 days	Proteobacteria	unclassified	239195	0.225806	0.0217454
91 days	Proteobacteria	unclassified	239195	0.225806	0.0217454
91 days	Proteobacteria	unclassified	239206	1.2963	0.158472
91 days	Actinobacteria	unclassified	239893	1.15385	0.104154
14 days	Proteobacteria	Pseudomonas	239924	0.339286	0.0423157
91 days	Proteobacteria	Pseudomonas	239924	0.339286	0.0423157
91 days	Bacteroidetes	Flavobacterium	240032	0.75	0.170783
0 days	Proteobacteria	unclassified	240087	1.81481	0.368859
91 days	Proteobacteria	unclassified	240087	1.03704	0.259726
07 days	Proteobacteria	unclassified	240135	0.451613	0.0450956
14 days	Proteobacteria	unclassified	240135	0.903226	0.0609991
28 days	Proteobacteria	unclassified	240135	0.225806	0.0152498
42 days	Proteobacteria	unclassified	240135	0.33871	0.0281133
91 days	Proteobacteria	unclassified	240135	0.451613	0.0434908
42 days	Firmicutes	Paenibacillus	240501	0.119444	0.00952523
91 days	Proteobacteria	unclassified	240506	0.59375	0.0503891
91 days	Proteobacteria	unclassified	241110	0.75	0.102062
42 days	Proteobacteria	unclassified	241449	0.323529	0.0284778
42 days	Proteobacteria	unclassified	241827	0.424242	0.0469453
91 days	Bacteroidetes	unclassified	242136	0.596491	0.0904072
42 days	Planctomycetes	Gemmata	242145	0.590909	0.0609837
91 days	Planctomycetes	Gemmata	242145	1.18182	0.121967
0 days	Firmicutes	unclassified	242393	1.05263	0.102541
07 days	Actinobacteria	Clavibacter	242437	5.25	0.25
14 days	Actinobacteria	Clavibacter	242437	1.05	0.028374
28 days	Actinobacteria	Clavibacter	242437	1.05	0.05
42 days	Actinobacteria	Clavibacter	242437	1.89	0.112721
91 days	Actinobacteria	Clavibacter	242437	2.8875	0.2413
0 days	Firmicutes	Natronobacillus	242528	0.690476	0.0687874
42 days	Proteobacteria	unclassified	242669	0.416667	0.0322441
91 days	Proteobacteria	unclassified	242669	0.25	0.0180579
28 days	Proteobacteria	Limnohabitans	243124	0.55	0.05
42 days	Acidobacteria	unclassified	243166	1.81481	0.20698
91 days	Acidobacteria	unclassified	243166	1.81481	0.20698
0 days	Proteobacteria	unclassified	243185	1.41	0.104717
07 days	Proteobacteria	unclassified	243185	0.57	0.0495561
14 days	Proteobacteria	unclassified	243185	1.83	0.109636
28 days	Proteobacteria	unclassified	243185	3.66	0.176756
42 days	Proteobacteria	unclassified	243185	1.65	0.116741
91 days	Proteobacteria	unclassified	243185	1.05	0.0878388
14 days	Proteobacteria	Agrobacterium	243829	0.4	0.0534522
42 days	Proteobacteria	Agrobacterium	243829	0.8	0.0663836
91 days	Proteobacteria	Agrobacterium	243829	0.8	0.106904
42 days	Actinobacteria	Pimelobacter	243943	1.5	0.194625
91 days	Planctomycetes	unclassified	244050	1.125	0.125
14 days	Proteobacteria	Agrobacterium	244116	0.462963	0.0345983
28 days	Proteobacteria	Agrobacterium	244116	1.54321	0.178705
42 days	Proteobacteria	Agrobacterium	244116	2.59259	0.240957
91 days	Proteobacteria	Agrobacterium	244116	0.925926	0.123236
14 days	Proteobacteria	unclassified	244248	0.339286	0.0423157
0 days	Firmicutes	Paenibacillus	244336	0.69	0.0933846
91 days	Proteobacteria	Bosea	245601	0.803571	0.0647507
91 days	Verrucomicrobia	Opitutus	245910	1.91667	0.288152
14 days	Nitrospirae	unclassified	246040	1.4	0.244949
91 days	Nitrospirae	unclassified	246040	4.66667	0.802773
14 days	Proteobacteria	unclassified	246060	1.3141	0.121083
28 days	Proteobacteria	unclassified	246060	1.57692	0.0994217
42 days	Proteobacteria	unclassified	246060	1.05128	0.076659
07 days	Bacteroidetes	Pedobacter	246425	0.816667	0.122056
14 days	Bacteroidetes	Pedobacter	246425	0.816667	0.0692644
91 days	Bacteroidetes	Pedobacter	246425	0.816667	0.122056
28 days	Acidobacteria	unclassified	246466	0.55	0.0344124
42 days	Acidobacteria	unclassified	246466	0.55	0.0344124
91 days	Acidobacteria	unclassified	246466	1.2375	0.0653466
91 days	Proteobacteria	Pseudomonas	246575	0.538462	0.0709968
28 days	Proteobacteria	unclassified	246691	1.25714	0.101193
42 days	Proteobacteria	unclassified	246691	13.2571	1.15725
91 days	Proteobacteria	unclassified	246691	99.7714	6.89054
42 days	Proteobacteria	unclassified	246739	0.424242	0.0469453
91 days	Proteobacteria	unclassified	246739	0.424242	0.0323953
91 days	Proteobacteria	Aquicella	247080	2	0.5
91 days	BRC1	unclassified	247643	0.933333	0.169063
91 days	Chloroflexi	unclassified	247875	7	0.782154
91 days	Proteobacteria	Rhodoplanes	247905	3.36471	0.195787
42 days	Proteobacteria	Caulobacter	248395	1.03704	0.0895012
91 days	Proteobacteria	Caulobacter	248395	1.81481	0.19213
42 days	Firmicutes	Paenibacillus	248417	0.69	0.0725847
91 days	Firmicutes	Paenibacillus	248417	0.69	0.0988836
91 days	Bacteroidetes	Flavobacterium	248591	0.75	0.134371
91 days	Gemmatimonadetes	unclassified	249280	1.05	0.231982
14 days	Actinobacteria	Microbacterium	249375	1.38462	0.124985
28 days	Actinobacteria	Microbacterium	249375	2.76923	0.275461
42 days	Actinobacteria	Microbacterium	249375	1.38462	0.0875071
91 days	Actinobacteria	Microbacterium	249375	1.38462	0.0875071
07 days	Actinobacteria	Clavibacter	249999	1.575	0.100559
14 days	Actinobacteria	Clavibacter	249999	1.05	0.0348991
42 days	Actinobacteria	Clavibacter	249999	1.05	0.05
0 days	Actinobacteria	unclassified	250148	0.862745	0.0661861
91 days	Actinobacteria	unclassified	250148	1.29412	0.142579
91 days	Proteobacteria	unclassified	250187	0.666667	0.166667
28 days	Proteobacteria	Agrobacterium	250206	0.75	0.0960531
42 days	Proteobacteria	Agrobacterium	250206	1.05	0.0657711
91 days	Proteobacteria	Agrobacterium	250206	1.125	0.113461
91 days	Gemmatimonadetes	unclassified	250371	1.75	0.360007
14 days	Proteobacteria	Luteibacter	250626	0.533333	0.0333333
0 days	Gemmatimonadetes	unclassified	250850	0.7	0.2
07 days	Firmicutes	Leuconostoc	251243	0.644444	0.0789258
28 days	Proteobacteria	unclassified	251255	0.444444	0.0327649
42 days	Proteobacteria	unclassified	251255	0.333333	0
91 days	Proteobacteria	unclassified	251255	0.333333	0
42 days	Verrucomicrobia	Chthoniobacter	251499	1.88889	0.156994
91 days	Verrucomicrobia	Chthoniobacter	251499	2.26667	0.219291
91 days	Firmicutes	Cohnella	251819	0.351852	0.0306019
28 days	Planctomycetes	Planctomyces	252045	1.27273	0.194978
0 days	Proteobacteria	unclassified	252345	0.66	0.0556776
07 days	Proteobacteria	unclassified	252345	0.66	0.0389662
14 days	Proteobacteria	unclassified	252345	13.068	0.661995
28 days	Proteobacteria	unclassified	252345	17.424	0.807946
42 days	Proteobacteria	unclassified	252345	12.54	0.634431
91 days	Proteobacteria	unclassified	252345	8.844	0.547322
42 days	Firmicutes	unclassified	252995	0.416667	0.0493421
91 days	Proteobacteria	Rhodoplanes	253167	0.323529	0.0284778
42 days	Proteobacteria	unclassified	253214	0.388889	0.0374555
91 days	Proteobacteria	unclassified	253214	0.583333	0.0833333
14 days	Actinobacteria	unclassified	253247	3.46154	0.243252
28 days	Actinobacteria	unclassified	253247	2.30769	0.144043
42 days	Actinobacteria	unclassified	253247	2.76923	0.24997
91 days	Actinobacteria	unclassified	253247	1.38462	0.0875071
0 days	Bacteroidetes	Chryseobacterium	253429	1.46667	0.149442
07 days	Bacteroidetes	Chryseobacterium	253429	1.2	0.118201
14 days	Bacteroidetes	Chryseobacterium	253429	89.36	6.35676
28 days	Bacteroidetes	Chryseobacterium	253429	75.92	5.42491
42 days	Bacteroidetes	Chryseobacterium	253429	24.8	2.12037
91 days	Bacteroidetes	Chryseobacterium	253429	3.04	0.400989
91 days	Bacteroidetes	unclassified	253908	2.22222	0.348339
91 days	Proteobacteria	Phenylobacterium	254401	3.22222	0.399525
0 days	Actinobacteria	Cellulomonas	254649	0.716667	0.137384
07 days	Actinobacteria	Cellulomonas	254649	0.716667	0.137384
14 days	Actinobacteria	Cellulomonas	254649	1.075	0.162112
28 days	Actinobacteria	Cellulomonas	254649	0.955556	0.118705
42 days	Actinobacteria	Cellulomonas	254649	9.17333	0.934505
91 days	Actinobacteria	Cellulomonas	254649	21.5	2.38278
28 days	Proteobacteria	unclassified	254744	0.323529	0.0284778
91 days	Proteobacteria	unclassified	254744	0.647059	0.0569556
14 days	Proteobacteria	unclassified	254938	0.357143	0.0238095
28 days	Proteobacteria	unclassified	254938	0.357143	0.0238095
42 days	Proteobacteria	unclassified	254938	0.357143	0.0238095
91 days	Proteobacteria	unclassified	254938	0.535714	0.0431671
91 days	Proteobacteria	unclassified	254949	7.81667	1.06222
91 days	Verrucomicrobia	Prosthecobacter	254951	1.59375	0.09375
91 days	Proteobacteria	unclassified	255051	2.8	0.226923
0 days	Firmicutes	Staphylococcus	255161	0.26	0.0305505
0 days	Bacteroidetes	unclassified	255448	0.652174	0.129995
42 days	Bacteroidetes	unclassified	255448	0.652174	0.129995
91 days	Bacteroidetes	unclassified	255448	1.95652	0.283661
0 days	Proteobacteria	Sphingobium	256089	7	0.802773
14 days	Proteobacteria	Sphingobium	256089	1.1375	0.124622
28 days	Proteobacteria	Sphingobium	256089	3.0625	0.184022
42 days	Proteobacteria	Sphingobium	256089	2.95312	0.172655
91 days	Proteobacteria	Sphingobium	256089	1.3125	0.15052
42 days	Proteobacteria	Pseudomonas	256215	0.769231	0.0745797
91 days	Proteobacteria	Pseudomonas	256215	1.38462	0.161226
14 days	Proteobacteria	Ochrobactrum	256276	1.62857	0.133733
28 days	Proteobacteria	Ochrobactrum	256276	2.82857	0.228816
42 days	Proteobacteria	Ochrobactrum	256276	8.91429	0.557998
91 days	Proteobacteria	Ochrobactrum	256276	8.48571	1.02064
42 days	Proteobacteria	Rhodoplanes	256335	0.970588	0.0854335
91 days	Proteobacteria	Rhodoplanes	256335	0.808824	0.0578688
91 days	Firmicutes	Tepidimicrobium	256589	0.285714	0
42 days	Proteobacteria	unclassified	256823	1.23077	0.154996
91 days	Proteobacteria	unclassified	256823	39.8769	2.20968
91 days	Chloroflexi	unclassified	256904	4.02174	0.40802
91 days	Verrucomicrobia	Candidatus Xiphinematobacter	256945	2.69167	0.23533
91 days	Proteobacteria	unclassified	257270	1	0
91 days	Actinobacteria	unclassified	257322	0.576923	0.0520772
91 days	Bacteroidetes	Sporocytophaga	257500	1.83824	0.315027
91 days	Proteobacteria	unclassified	257791	1.23077	0.121626
91 days	Proteobacteria	unclassified	257891	1	0
0 days	Firmicutes	Alicyclobacillus	258187	0.342857	0.084112
91 days	Proteobacteria	unclassified	260534	0.576923	0.0520772
07 days	Proteobacteria	Pseudomonas	260730	0.6375	0.0665462
14 days	Proteobacteria	Pseudomonas	260730	0.5	0.0415186
28 days	Proteobacteria	Pseudomonas	260730	0.375	0.0284638
42 days	Proteobacteria	Pseudomonas	260730	0.1875	0.0142319
0 days	Proteobacteria	Pseudomonas	260790	0.1875	0.0142319
07 days	Proteobacteria	Pseudomonas	260790	0.525	0.0366854
14 days	Proteobacteria	Pseudomonas	260790	0.4375	0.0327765
28 days	Proteobacteria	Pseudomonas	260790	0.515625	0.0509931
42 days	Proteobacteria	Pseudomonas	260790	0.3	0.0146454
91 days	Proteobacteria	Pseudomonas	260790	0.1875	0.0142319
91 days	Actinobacteria	unclassified	260834	1.01786	0.113512
42 days	Proteobacteria	Hydrogenophaga	261198	0.424242	0.0469453
91 days	Proteobacteria	unclassified	261435	1.8	0.2
14 days	Proteobacteria	Pseudomonas	262708	0.1875	0.0142319
28 days	Proteobacteria	Pseudomonas	262708	0.1875	0.0142319
91 days	Actinobacteria	unclassified	263122	1.38462	0.124985
14 days	Actinobacteria	Microbacterium	263590	3.53846	0.419636
91 days	Bacteroidetes	Flavobacterium	264229	0.246667	0.0290593
42 days	Proteobacteria	Bdellovibrio	265055	0.625	0.0652791
28 days	Proteobacteria	Pseudomonas	265715	0.269231	0.0354984
42 days	Proteobacteria	Pseudomonas	265715	0.269231	0.024594
0 days	Proteobacteria	unclassified	266510	0.458333	0.0515949
14 days	Proteobacteria	unclassified	266510	0.458333	0.0515949
28 days	Proteobacteria	unclassified	266510	1.74167	0.118887
42 days	Proteobacteria	unclassified	266510	1.03125	0.147682
91 days	Proteobacteria	unclassified	266510	3.09375	0.267
91 days	Proteobacteria	Aquicella	266984	0.666667	0.166667
0 days	Verrucomicrobia	Luteolibacter	267674	1.77083	0.15042
28 days	Verrucomicrobia	Luteolibacter	267674	0.708333	0.0743235
42 days	Verrucomicrobia	Luteolibacter	267674	0.708333	0.0513995
91 days	Verrucomicrobia	Luteolibacter	267674	2.83333	0.205598
91 days	Proteobacteria	unclassified	268101	0.160714	0.0121988
91 days	Proteobacteria	unclassified	268436	2.28571	0.285714
91 days	Bacteroidetes	Chryseobacterium	268812	0.8	0.122474
91 days	Proteobacteria	Achromobacter	268968	0.366667	0.0333333
28 days	Proteobacteria	Delftia	269063	0.444444	0.0626751
42 days	Proteobacteria	Delftia	269063	0.444444	0.0626751
91 days	Proteobacteria	Delftia	269063	0.444444	0.0351364
14 days	Bacteroidetes	Flavobacterium	269476	0.975	0.153405
28 days	Bacteroidetes	Flavobacterium	269476	0.75	0.109963
42 days	Bacteroidetes	Flavobacterium	269476	0.375	0.0853913
14 days	Proteobacteria	Kaistia	269781	7.65	0.759301
28 days	Proteobacteria	Kaistia	269781	21.9786	1.30135
42 days	Proteobacteria	Kaistia	269781	66.5429	3.97243
91 days	Proteobacteria	Kaistia	269781	32.3	2.15867
28 days	Proteobacteria	unclassified	270355	1.96296	0.264098
0 days	Firmicutes	Paenibacillus	270826	0.69	0.0933846
07 days	Proteobacteria	Ochrobactrum	271876	0.388889	0.0374555
14 days	Proteobacteria	Ochrobactrum	271876	4.74444	0.317511
28 days	Proteobacteria	Ochrobactrum	271876	5.44444	0.396451
42 days	Proteobacteria	Ochrobactrum	271876	14.6222	0.989438
91 days	Proteobacteria	Ochrobactrum	271876	5.21111	0.557426
07 days	Proteobacteria	Pseudomonas	271891	0.1875	0.0142319
14 days	Proteobacteria	Pseudomonas	271891	0.1875	0.0142319
0 days	Firmicutes	Paenibacillus	271922	0.46	0.0622564
42 days	Firmicutes	Paenibacillus	271922	0.69	0.0933846
14 days	Bacteroidetes	Flavobacterium	272591	2.625	0.301463
28 days	Bacteroidetes	Flavobacterium	272591	2.0625	0.2506
42 days	Proteobacteria	Devosia	273185	0.777778	0.0643787
91 days	Proteobacteria	Devosia	273185	2.47917	0.206798
42 days	Proteobacteria	unclassified	273429	0.607143	0.0773633
91 days	Proteobacteria	unclassified	273429	0.607143	0.0773633
0 days	Proteobacteria	unclassified	273647	32.5877	3.65116
07 days	Proteobacteria	unclassified	273647	1.20308	0.0965254
14 days	Proteobacteria	unclassified	273647	0.523077	0.0699394
28 days	Proteobacteria	unclassified	273647	0.261538	0.0349697
42 days	Proteobacteria	unclassified	273647	0.392308	0.046384
91 days	Proteobacteria	unclassified	273647	0.261538	0.0349697
91 days	Planctomycetes	unclassified	273690	0.535714	0.0357143
28 days	Proteobacteria	Myxococcus	274025	0.766667	0.0821176
42 days	Proteobacteria	Myxococcus	274025	62.56	7.14102
91 days	Proteobacteria	Myxococcus	274025	41.5533	3.15364
91 days	Planctomycetes	unclassified	274200	0.55	0.05
07 days	Proteobacteria	Pseudomonas	274219	0.6375	0.039084
14 days	Proteobacteria	Pseudomonas	274219	0.1875	0.0142319
28 days	Proteobacteria	Pseudomonas	274219	0.328125	0.0237591
42 days	Proteobacteria	Pseudomonas	274219	0.1875	0.00989981
42 days	Proteobacteria	Yersinia	274754	0.192857	0.015632
42 days	Proteobacteria	Agrobacterium	275052	0.4	0.0534522
91 days	Proteobacteria	Agrobacterium	275052	2	0.267261
91 days	Proteobacteria	unclassified	275053	0.323529	0.0198294
91 days	Proteobacteria	Sphingobium	275764	0.479167	0.085898
0 days	Firmicutes	Bacillus	276225	0.379032	0.0331817
91 days	Proteobacteria	unclassified	276429	1.54688	0.0935398
0 days	Firmicutes	Bacillus	276657	0.333333	0.0219947
07 days	Proteobacteria	Pseudomonas	276867	0.65625	0.0388407
42 days	Proteobacteria	Pseudomonas	276867	0.1875	0.0142319
0 days	Firmicutes	Paenibacillus	276959	71.622	11.7297
07 days	Firmicutes	Paenibacillus	276959	0.23	0.0218236
14 days	Firmicutes	Paenibacillus	276959	3.174	0.217508
28 days	Firmicutes	Paenibacillus	276959	2.346	0.145706
42 days	Firmicutes	Paenibacillus	276959	4.83	0.326578
91 days	Firmicutes	Paenibacillus	276959	2.208	0.15573
91 days	Proteobacteria	Methylibium	277521	1.8	0.171679
91 days	Firmicutes	Paenibacillus	277951	0.359195	0.0251204
0 days	Firmicutes	Paenibacillus	278281	0.413333	0.0566218
91 days	Bacteroidetes	Cryomorpha	278327	0.969697	0.187781
28 days	Proteobacteria	Devosia	278399	0.583333	0.0388544
42 days	Proteobacteria	Devosia	278399	1.16667	0.0777087
91 days	Proteobacteria	Devosia	278399	0.583333	0.0561833
42 days	Actinobacteria	Rhodococcus	278795	1.08	0.177603
91 days	Actinobacteria	Rhodococcus	278795	0.72	0.118402
91 days	Planctomycetes	Gemmata	279203	0.590909	0.0609837
14 days	Proteobacteria	Rhodoferax	279450	0.545455	0.0454545
91 days	Proteobacteria	Rhodoferax	279450	1.63636	0.136364
07 days	Proteobacteria	Pseudomonas	279948	0.74537	0.0494462
14 days	Proteobacteria	Pseudomonas	279948	0.638889	0.0689904
28 days	Proteobacteria	Pseudomonas	279948	0.92284	0.0858532
42 days	Proteobacteria	Pseudomonas	279948	0.319444	0.0306995
91 days	Proteobacteria	unclassified	280453	1.21429	0.107363
14 days	Proteobacteria	Pseudomonas	280459	0.212963	0.012782
0 days	Firmicutes	unclassified	281310	0.231293	0.0217469
91 days	Proteobacteria	unclassified	281360	0.216667	0.00806299
91 days	Bacteroidetes	unclassified	282480	1.66667	0.261255
28 days	Bacteroidetes	Pedobacter	282928	1.63333	0.244112
42 days	Bacteroidetes	Pedobacter	282928	1.225	0.149733
91 days	Bacteroidetes	Pedobacter	282928	2.77667	0.311077
91 days	Chloroflexi	unclassified	284171	0.804348	0.081604
42 days	Actinobacteria	Agrococcus	284241	1.38462	0.124985
0 days	Proteobacteria	unclassified	284308	2.76316	0.180838
28 days	Bacteroidetes	Pedobacter	284420	1.63333	0.244112
42 days	Bacteroidetes	Pedobacter	284420	1.63333	0.244112
28 days	Proteobacteria	Janthinobacterium	285269	0.692308	0.0689929
42 days	Proteobacteria	Janthinobacterium	285269	0.923077	0.0936278
0 days	Proteobacteria	unclassified	285497	3	0.416398
07 days	Proteobacteria	unclassified	285497	0.75	0.102062
42 days	Proteobacteria	unclassified	285497	1.25	0.151089
91 days	Proteobacteria	unclassified	285497	3.75	0.51031
91 days	Actinobacteria	unclassified	285591	0.890625	0.0769058
14 days	Proteobacteria	Janthinobacterium	285908	0.461538	0.0324336
14 days	Actinobacteria	Cryobacterium	286579	1.05	0.05
07 days	Actinobacteria	unclassified	287021	0.631579	0.0518954
07 days	Proteobacteria	Pseudomonas	287032	1.22454	0.0729111
14 days	Proteobacteria	Pseudomonas	287032	0.354938	0.0260825
28 days	Proteobacteria	Pseudomonas	287032	0.532407	0.0365075
42 days	Proteobacteria	Pseudomonas	287032	1.06481	0.112845
91 days	Proteobacteria	Pseudomonas	287032	0.319444	0.0290682
91 days	Proteobacteria	unclassified	287179	1.8	0.249444
91 days	Proteobacteria	unclassified	287211	1.21429	0.107363
0 days	Proteobacteria	Pseudomonas	288207	0.384615	0.0538233
0 days	Proteobacteria	unclassified	288283	17.7	2.68793
07 days	Proteobacteria	unclassified	288283	1.125	0.130909
14 days	Proteobacteria	unclassified	288283	2.25	0.306186
28 days	Proteobacteria	unclassified	288283	0.75	0.102062
42 days	Proteobacteria	unclassified	288283	7.95	0.503516
91 days	Proteobacteria	unclassified	288283	2.1	0.177536
07 days	Proteobacteria	Plesiomonas	289174	0.833333	0.0550482
14 days	Proteobacteria	Plesiomonas	289174	0.333333	0
28 days	Proteobacteria	Plesiomonas	289174	0.3	0.0188025
42 days	Proteobacteria	Plesiomonas	289174	0.166667	0
91 days	Proteobacteria	Plesiomonas	289174	0.333333	0
0 days	Firmicutes	Lactobacillus	290573	1.26316	0.176418
0 days	Firmicutes	Lactobacillus	292057	0.404762	0.0379346
0 days	Firmicutes	Lactobacillus	292175	0.261538	0.0349697
42 days	Firmicutes	unclassified	293097	0.372549	0.0392157
07 days	Proteobacteria	Pseudomonas	295031	0.3	0.0333333
14 days	Proteobacteria	Pseudomonas	295031	0.3	0.0333333
28 days	Proteobacteria	Pseudomonas	295031	0.6	0.0666667
28 days	Proteobacteria	Comamonas	295086	0.444444	0.0626751
07 days	Firmicutes	Paenibacillus	296852	0.206667	0.0317799
42 days	Firmicutes	Oscillospira	297111	0.928571	0.297381
0 days	Firmicutes	unclassified	297314	0.933333	0.129114
07 days	Firmicutes	unclassified	297314	0.875	0.103078
91 days	Actinobacteria	unclassified	297615	1.15385	0.140792
0 days	Firmicutes	unclassified	298853	0.255	0.0472814
07 days	Firmicutes	unclassified	298853	0.34	0.0723297
91 days	Bacteroidetes	unclassified	299710	0.716667	0.119147
28 days	Actinobacteria	unclassified	300387	1.43333	0.251831
42 days	Actinobacteria	unclassified	300387	1.075	0.118443
91 days	Actinobacteria	unclassified	300387	1.075	0.168573
28 days	Actinobacteria	Corynebacterium	300811	0.233333	0.0224733
28 days	Firmicutes	Paenibacillus	301377	0.23	0.0311282
91 days	Firmicutes	Paenibacillus	301377	0.23	0.0311282
0 days	Firmicutes	unclassified	301677	0.51	0.118743
0 days	Firmicutes	unclassified	301921	66.8551	4.88676
07 days	Firmicutes	unclassified	301921	5.75918	0.385015
14 days	Firmicutes	unclassified	301921	0.346939	0.0348171
42 days	Firmicutes	unclassified	301921	0.346939	0.0442076
91 days	Firmicutes	unclassified	302429	1.46667	0.236375
07 days	Firmicutes	Leuconostoc	303239	0.464286	0.0734601
28 days	Proteobacteria	unclassified	303607	0.6875	0.0914906
42 days	Proteobacteria	unclassified	303643	0.375	0.0364364
91 days	Proteobacteria	unclassified	303643	0.5625	0.0511524
42 days	Firmicutes	unclassified	303809	0.286957	0.0328515
0 days	Actinobacteria	unclassified	304089	0.7	0.0816497
28 days	Actinobacteria	unclassified	304089	1.4	0.163299
42 days	Actinobacteria	unclassified	304089	1.4	0.187083
91 days	Actinobacteria	unclassified	304089	6.44	0.428591
14 days	Proteobacteria	Pseudomonas	304556	0.425926	0.045138
0 days	Firmicutes	unclassified	304724	10.578	1.09032
07 days	Firmicutes	unclassified	304724	6.642	0.704957
42 days	Firmicutes	unclassified	304724	0.41	0.09
0 days	Bacteroidetes	unclassified	305278	2.45	0.366168
07 days	Bacteroidetes	unclassified	305278	4.41	0.383523
14 days	Bacteroidetes	unclassified	305278	11.1067	1.00545
28 days	Bacteroidetes	unclassified	305278	4.08333	0.385028
42 days	Bacteroidetes	unclassified	305278	2.24583	0.188052
91 days	Bacteroidetes	unclassified	305278	0.816667	0.122056
0 days	Proteobacteria	Phenylobacterium	305420	6.44444	0.657894
14 days	Proteobacteria	Phenylobacterium	305420	0.805556	0.0822368
42 days	Proteobacteria	Phenylobacterium	305420	2.41667	0.24671
91 days	Proteobacteria	Phenylobacterium	305420	1.61111	0.164474
91 days	Proteobacteria	unclassified	305498	1.38889	0.281672
14 days	Proteobacteria	unclassified	305982	1.8125	0.226463
28 days	Proteobacteria	unclassified	305982	1.8125	0.226463
14 days	Proteobacteria	Agrobacterium	306515	1.3	0.140218
28 days	Proteobacteria	Agrobacterium	306515	0.96	0.0613365
42 days	Proteobacteria	Agrobacterium	306515	3.92	0.2639
91 days	Proteobacteria	Agrobacterium	306515	3.12	0.304595
14 days	Bacteroidetes	Pedobacter	306541	2.45	0.237271
28 days	Bacteroidetes	Pedobacter	306541	15.5167	1.08359
42 days	Bacteroidetes	Pedobacter	306541	18.4567	1.30408
91 days	Bacteroidetes	Pedobacter	306541	8.49333	0.644348
14 days	Firmicutes	Brevibacillus	307934	0.104167	0.00827833
91 days	Bacteroidetes	unclassified	308017	1.95652	0.389985
91 days	Planctomycetes	unclassified	308164	2.41071	0.287589
14 days	Proteobacteria	unclassified	309648	1	0.0851257
28 days	Proteobacteria	unclassified	309648	1.2	0.127457
42 days	Proteobacteria	unclassified	309648	3.46667	0.454184
91 days	Proteobacteria	unclassified	309648	1.33333	0
07 days	Proteobacteria	unclassified	309818	2	0
14 days	Proteobacteria	unclassified	309818	3.46667	0.173316
28 days	Proteobacteria	unclassified	309818	10.0667	0.506509
42 days	Proteobacteria	unclassified	309818	38	1.85695
91 days	Proteobacteria	unclassified	309818	5.86667	0.445669
0 days	Proteobacteria	unclassified	310003	33.9	5.13649
07 days	Proteobacteria	unclassified	310003	2.25	0.198581
14 days	Proteobacteria	unclassified	310003	11.85	1.05885
28 days	Proteobacteria	unclassified	310003	9.9	0.756114
42 days	Proteobacteria	unclassified	310003	20.1	1.21815
91 days	Proteobacteria	unclassified	310003	5.55	0.509607
42 days	Actinobacteria	unclassified	310485	3	0
14 days	Proteobacteria	unclassified	310563	0.55	0.05
28 days	Proteobacteria	unclassified	310563	0.55	0.0344124
91 days	Proteobacteria	unclassified	310563	0.55	0.05
0 days	Proteobacteria	Sphingomonas	312453	0.518519	0.129863
91 days	Proteobacteria	unclassified	313833	0.462963	0.0938907
91 days	Verrucomicrobia	unclassified	314513	0.708333	0.0743235
0 days	Firmicutes	Leuconostoc	315506	29.2578	1.9119
07 days	Firmicutes	Leuconostoc	315506	6.18667	0.396083
14 days	Firmicutes	Leuconostoc	315506	0.966667	0.109961
91 days	Bacteroidetes	unclassified	315553	1.93939	0.18249
0 days	Proteobacteria	Rhodoplanes	316335	0.323529	0.0284778
91 days	Proteobacteria	Rhodoplanes	316335	0.647059	0.0569556
91 days	Proteobacteria	unclassified	316649	0.916667	0.108841
14 days	Bacteroidetes	Pedobacter	317024	0.816667	0.122056
28 days	Bacteroidetes	Pedobacter	317024	3.0625	0.242184
42 days	Bacteroidetes	Pedobacter	317024	14.3733	1.06651
91 days	Bacteroidetes	Pedobacter	317024	68.2733	6.98099
0 days	GN02	unclassified	317368	1	0
42 days	Bacteroidetes	Flavisolibacter	317483	0.652174	0.0908932
91 days	Bacteroidetes	Flavisolibacter	317483	2.17391	0.251698
42 days	Proteobacteria	Sphingobium	317501	0.875	0.100347
42 days	Proteobacteria	unclassified	318134	0.666667	0.166667
91 days	Proteobacteria	unclassified	318134	1.33333	0.380058
91 days	Planctomycetes	unclassified	318184	2.36364	0.243935
91 days	Proteobacteria	Rhodoplanes	318586	0.323529	0.0284778
0 days	Actinobacteria	unclassified	319944	1.1875	0.100778
07 days	Actinobacteria	unclassified	319944	1.1875	0.100778
42 days	Actinobacteria	unclassified	319944	1.1875	0.100778
91 days	Actinobacteria	unclassified	319944	1.33594	0.140442
0 days	Bacteroidetes	Flavobacterium	320892	0.75	0.170783
14 days	Bacteroidetes	Flavobacterium	320892	6.225	0.899724
28 days	Bacteroidetes	Flavobacterium	320892	2.325	0.295826
42 days	Bacteroidetes	Flavobacterium	320892	0.9375	0.214503
91 days	Bacteroidetes	Flavobacterium	320892	0.75	0.170783
28 days	Actinobacteria	Xylanimicrobium	321054	0.426471	0.0634657
42 days	Actinobacteria	Xylanimicrobium	321054	0.639706	0.0701541
91 days	Actinobacteria	Xylanimicrobium	321054	0.426471	0.0634657
0 days	Proteobacteria	Acinetobacter	321405	0.270833	0.0304969
28 days	Actinobacteria	Aeromicrobium	321721	0.75	0.0545545
42 days	Actinobacteria	Aeromicrobium	321721	4.05	0.277117
91 days	Actinobacteria	Aeromicrobium	321721	1.95	0.262458
28 days	Proteobacteria	Sphingomonas	321764	0.518519	0.129863
42 days	Proteobacteria	Sphingomonas	321764	0.518519	0.129863
14 days	Actinobacteria	unclassified	322234	1.05263	0.0526316
42 days	Actinobacteria	unclassified	322234	1.05263	0.0526316
91 days	Actinobacteria	unclassified	322234	1.05263	0.0367098
91 days	Proteobacteria	HTCC	322470	3.39394	0.52723
0 days	Actinobacteria	Gordonia	322848	0.90625	0.130853
28 days	Proteobacteria	Acinetobacter	322927	0.541667	0.0609938
91 days	Proteobacteria	unclassified	323533	2.28571	0.285714
0 days	Bacteroidetes	unclassified	325365	0.652174	0.129995
91 days	Proteobacteria	unclassified	325711	1	0.107211
91 days	Proteobacteria	unclassified	326232	1.16667	0.187956
91 days	Proteobacteria	unclassified	326873	0.552632	0.0361676
28 days	Bacteroidetes	unclassified	327512	1.11111	0.113383
42 days	Bacteroidetes	unclassified	327512	8.11111	0.911417
91 days	Bacteroidetes	unclassified	327512	1.11111	0.17417
0 days	Firmicutes	Lactobacillus	327765	73.3889	8.0096
07 days	Firmicutes	Lactobacillus	327765	66.9444	6.5028
14 days	Firmicutes	Lactobacillus	327765	6.44444	0.621298
28 days	Firmicutes	Lactobacillus	327765	1.77778	0.257854
42 days	Firmicutes	Lactobacillus	327765	3.88889	0.49743
91 days	Firmicutes	Lactobacillus	327765	1.59722	0.241627
28 days	Proteobacteria	unclassified	328680	1.1	0.1
91 days	Proteobacteria	unclassified	328710	0.45	0.0744545
14 days	Proteobacteria	unclassified	328917	0.160714	0.0121988
28 days	Proteobacteria	unclassified	328917	0.267857	0.0162665
42 days	Proteobacteria	unclassified	328917	0.883929	0.0490351
91 days	Proteobacteria	unclassified	328917	0.642857	0.0381802
91 days	Nitrospirae	Nitrospira	328951	1.4	0.163299
0 days	Proteobacteria	unclassified	329302	0.357143	0.0238095
42 days	Proteobacteria	unclassified	329512	0.975	0.111656
91 days	Proteobacteria	unclassified	329512	0.65	0.0763763
14 days	Proteobacteria	Sphingobium	329731	0.875	0.100347
28 days	Proteobacteria	Sphingobium	329731	0.65625	0.0677406
42 days	Proteobacteria	Sphingobium	329731	0.4375	0.034901
91 days	Proteobacteria	unclassified	329876	0.3375	0.03966
91 days	Proteobacteria	unclassified	330250	1.33333	0.159364
28 days	Actinobacteria	unclassified	331048	0.576923	0.0520772
42 days	Actinobacteria	unclassified	331048	0.576923	0.0520772
91 days	Actinobacteria	unclassified	331048	7.78846	0.48978
14 days	Proteobacteria	Sphingomonas	331282	1.27273	0.536672
28 days	Proteobacteria	Sphingomonas	331282	1.27273	0.536672
91 days	Proteobacteria	Sphingomonas	331282	1.27273	0.536672
14 days	Proteobacteria	Ralstonia	331752	0.295455	0.0304918
42 days	Proteobacteria	Ralstonia	331752	0.295455	0.0170455
91 days	Proteobacteria	Ralstonia	331752	0.590909	0.0420827
0 days	Proteobacteria	Sphingomonas	332304	1.03704	0.259726
0 days	Firmicutes	unclassified	332556	0.17	0.0395811
0 days	Proteobacteria	unclassified	332557	0.5	0.0489435
07 days	Proteobacteria	unclassified	332557	28.35	1.93518
14 days	Proteobacteria	unclassified	332557	17.475	1.15146
28 days	Proteobacteria	unclassified	332557	10.8	0.683728
42 days	Proteobacteria	unclassified	332557	8.025	0.587331
91 days	Proteobacteria	unclassified	332557	7.725	0.491784
91 days	Proteobacteria	Achromobacter	332634	0.375	0.0416667
07 days	Proteobacteria	Pseudomonas	333782	0.425926	0.045138
14 days	Proteobacteria	Pseudomonas	333782	0.319444	0.0306995
28 days	Proteobacteria	Pseudomonas	333782	0.354938	0.0260825
28 days	Proteobacteria	unclassified	334110	0.444444	0.0381108
42 days	Proteobacteria	unclassified	334110	0.666667	0.114332
91 days	Proteobacteria	unclassified	334110	0.5	0.0502519
28 days	Bacteroidetes	Flavobacterium	334370	0.323529	0.0322009
28 days	Firmicutes	unclassified	334485	0.3125	0.0326396
42 days	Firmicutes	Lactococcus	335256	0.442105	0.0363831
91 days	Firmicutes	Lactococcus	335256	0.294737	0.0415163
0 days	Actinobacteria	Arthrobacter	335422	0.763889	0.0741846
07 days	Actinobacteria	Arthrobacter	335422	1.34444	0.0791722
14 days	Actinobacteria	Arthrobacter	335422	0.6875	0.0600719
91 days	Actinobacteria	Arthrobacter	335422	0.305556	0.0367465
91 days	Proteobacteria	Uliginosibacterium	335484	2.25	0.267821
0 days	Firmicutes	Leuconostoc	335887	0.322222	0.0366538
91 days	Bacteroidetes	unclassified	336057	0.596491	0.0904072
28 days	Proteobacteria	unclassified	336364	0.363636	0.0426632
42 days	Proteobacteria	unclassified	336364	0.727273	0.0640347
91 days	Proteobacteria	unclassified	336364	0.727273	0.0685292
42 days	Proteobacteria	unclassified	336745	1.78125	0.214659
91 days	Proteobacteria	unclassified	336745	2.375	0.227488
07 days	Proteobacteria	unclassified	338140	0.6	0.0534522
14 days	Proteobacteria	unclassified	338140	0.65625	0.0635664
28 days	Proteobacteria	unclassified	338140	0.75	0.1015
91 days	Proteobacteria	unclassified	338140	0.75	0.1015
07 days	Proteobacteria	Pseudomonas	338200	0.212963	0.022569
14 days	Proteobacteria	Pseudomonas	338200	0.212963	0.022569
28 days	Proteobacteria	Pseudomonas	338200	0.212963	0.022569
91 days	Actinobacteria	unclassified	338568	0.716667	0.143627
28 days	Proteobacteria	Tepidimonas	339015	0.333333	0
0 days	Firmicutes	Lactobacillus	339231	0.631579	0.0615246
42 days	Proteobacteria	Rhodoferax	340208	0.545455	0.0454545
14 days	Verrucomicrobia	unclassified	341698	0.708333	0.0743235
28 days	Verrucomicrobia	unclassified	341698	25.3583	1.35088
42 days	Verrucomicrobia	unclassified	341698	25.075	1.3809
91 days	Verrucomicrobia	unclassified	341698	43.775	2.64018
07 days	Proteobacteria	unclassified	342096	0.339286	0.0423157
28 days	Proteobacteria	unclassified	342096	0.339286	0.0293624
42 days	Proteobacteria	unclassified	342096	0.339286	0.0423157
0 days	Proteobacteria	unclassified	342724	1.65789	0.108503
28 days	Proteobacteria	Stenotrophomonas	342928	0.458333	0.0515949
91 days	Proteobacteria	Stenotrophomonas	342928	0.916667	0.114965
0 days	Proteobacteria	unclassified	342971	1716.65	106.638
07 days	Proteobacteria	unclassified	342971	141.854	8.41692
14 days	Proteobacteria	unclassified	342971	5.4	0.419864
28 days	Proteobacteria	unclassified	342971	2.7	0.220916
42 days	Proteobacteria	unclassified	342971	2.76923	0.242205
91 days	Proteobacteria	unclassified	342971	0.692308	0.0902003
0 days	Firmicutes	unclassified	343031	0.397849	0.0240437
42 days	Actinobacteria	Rhodococcus	343242	0.545455	0.0745209
91 days	Actinobacteria	Rhodococcus	343242	1.36364	0.196522
91 days	Proteobacteria	unclassified	343284	0.666667	0
0 days	Firmicutes	Bacillus	344495	0.309179	0.0270155
91 days	Proteobacteria	unclassified	344648	0.6	0.0666667
0 days	Proteobacteria	unclassified	344861	4.84375	0.571099
14 days	Proteobacteria	unclassified	344861	0.775	0.059242
28 days	Proteobacteria	unclassified	344861	1.55	0.169752
42 days	Proteobacteria	unclassified	344861	0.775	0.059242
91 days	Firmicutes	Clostridium	345411	0.933333	0.177778
28 days	Bacteroidetes	Chryseobacterium	345793	0.4	0.0612372
14 days	Proteobacteria	Ochrobactrum	345813	0.933333	0.0666667
28 days	Proteobacteria	Ochrobactrum	345813	2.8	0.264358
42 days	Proteobacteria	Ochrobactrum	345813	2.56667	0.195838
91 days	Proteobacteria	Ochrobactrum	345813	0.680556	0.083885
91 days	Chloroflexi	unclassified	345978	0.789474	0.134185
28 days	Proteobacteria	Sphingobium	346056	0.875	0.0649328
42 days	Proteobacteria	Sphingobium	346056	2.625	0.151687
91 days	Proteobacteria	Sphingobium	346056	19.6875	1.31539
14 days	Proteobacteria	Brevundimonas	346085	1.28571	0.113356
28 days	Proteobacteria	Brevundimonas	346085	3.6	0.417723
42 days	Proteobacteria	Brevundimonas	346085	1.76786	0.202246
91 days	Proteobacteria	Brevundimonas	346085	1.28571	0.113356
28 days	Proteobacteria	unclassified	346293	1.65	0.15
28 days	Proteobacteria	unclassified	346586	1.8	0.2
42 days	Proteobacteria	unclassified	346586	0.6	0.0666667
91 days	Proteobacteria	unclassified	346586	1.2	0.121296
42 days	Bacteroidetes	unclassified	348099	1.53846	0.227267
0 days	Bacteroidetes	unclassified	348170	0.555556	0.0870849
91 days	Bacteroidetes	Flavobacterium	348328	0.375	0.0853913
07 days	Actinobacteria	Microbacterium	349131	2.76923	0.24997
91 days	Proteobacteria	unclassified	349639	0.323529	0.0198294
0 days	Proteobacteria	Rickettsiella	349901	1.11111	0.182151
91 days	Proteobacteria	Cellvibrio	350896	0.818182	0.13471
91 days	Proteobacteria	unclassified	351395	1.45455	0.207305
91 days	Firmicutes	unclassified	351610	0.3125	0.0326396
91 days	Proteobacteria	unclassified	351743	0.888889	0.157135
0 days	Firmicutes	Solibacillus	352179	0.34	0.0791623
42 days	Firmicutes	Solibacillus	352179	0.17	0.0395811
91 days	Proteobacteria	unclassified	352247	1.21429	0.154727
91 days	Bacteroidetes	unclassified	352485	2.22222	0.322644
91 days	Proteobacteria	unclassified	353271	1	0
42 days	Proteobacteria	unclassified	353491	0.55	0.05
91 days	Bacteroidetes	unclassified	353686	0.681818	0.0998772
07 days	Proteobacteria	unclassified	354004	2.93333	0.137253
14 days	Proteobacteria	unclassified	354004	0.416667	0.0422577
28 days	Proteobacteria	unclassified	354004	0.633333	0.0293016
42 days	Proteobacteria	unclassified	354004	0.166667	0
28 days	Proteobacteria	unclassified	354190	1.28571	0.121794
42 days	Proteobacteria	unclassified	354190	0.571429	0.0714286
91 days	Proteobacteria	unclassified	354190	3.42857	0.428571
0 days	Firmicutes	Lactobacillus	354494	0.315789	0.0441046
07 days	Firmicutes	Lactobacillus	354494	0.315789	0.0441046
91 days	Proteobacteria	unclassified	354510	0.295455	0.0304918
42 days	Actinobacteria	Verrucosispora	354765	0.621212	0.0988035
28 days	Proteobacteria	Devosia	355188	0.583333	0.0561833
42 days	Proteobacteria	Devosia	355188	0.875	0.087443
91 days	Proteobacteria	Devosia	355188	1.45833	0.116239
0 days	Firmicutes	unclassified	355275	0.370588	0.0549719
0 days	Actinobacteria	Streptomyces	355626	1.22807	0.205595
42 days	Acidobacteria	unclassified	356083	1.81481	0.20698
91 days	Acidobacteria	unclassified	356083	9.52778	0.763531
91 days	Firmicutes	Anaerostipes	356138	1.53846	0.120984
42 days	Proteobacteria	unclassified	356304	0.666667	0
91 days	Proteobacteria	unclassified	356304	0.333333	0
0 days	Actinobacteria	Patulibacter	356964	0.7	0.0816497
91 days	Proteobacteria	unclassified	357011	0.433333	0.0520126
0 days	Actinobacteria	unclassified	357131	0.384615	0.0347181
42 days	Proteobacteria	Novosphingobium	357366	1.21875	0.112113
91 days	Proteobacteria	Novosphingobium	357366	1.625	0.154785
0 days	Acidobacteria	unclassified	357743	1.1	0.0688247
91 days	Proteobacteria	Methylocaldum	357816	1.125	0.125
42 days	Proteobacteria	Methylibium	358068	1.8	0.138962
91 days	Proteobacteria	Methylibium	358068	24.75	2.11822
91 days	Bacteroidetes	unclassified	358280	0.652174	0.0908932
91 days	Proteobacteria	unclassified	360253	4.33088	0.291376
07 days	Firmicutes	Sedimentibacter	360415	0.142857	0
91 days	Proteobacteria	unclassified	360433	0.933333	0.137747
42 days	Proteobacteria	Sphingopyxis	362083	1.3125	0.119678
07 days	Proteobacteria	Acinetobacter	362505	0.25	0.0372678
91 days	Proteobacteria	Acinetobacter	362505	0.25	0.0256495
42 days	Proteobacteria	Hyphomicrobium	363198	1.73077	0.156232
07 days	Firmicutes	Leuconostoc	363305	0.696429	0.0921498
28 days	Firmicutes	Leuconostoc	363305	0.928571	0.14692
91 days	Firmicutes	Clostridium	364085	0.188889	0.0240686
0 days	Bacteroidetes	Dysgonomonas	364538	1.5942	0.280345
14 days	Bacteroidetes	Dysgonomonas	364538	0.797101	0.0980093
42 days	Bacteroidetes	Dysgonomonas	364538	0.797101	0.140172
91 days	Actinobacteria	unclassified	364546	1.89474	0.108589
91 days	Proteobacteria	Luteimonas	364818	0.552632	0.0252264
91 days	Firmicutes	Alicyclobacillus	365174	0.342857	0.084112
0 days	Proteobacteria	unclassified	366451	0.5	0
07 days	Proteobacteria	unclassified	366451	0.333333	0.0404226
14 days	Proteobacteria	unclassified	366451	0.166667	0
28 days	Proteobacteria	unclassified	366451	0.166667	0
91 days	Proteobacteria	unclassified	366451	0.166667	0
91 days	Proteobacteria	unclassified	366646	0.225	0.025
28 days	Bacteroidetes	Flavobacterium	367523	1.48	0.203409
42 days	Bacteroidetes	Flavobacterium	367523	0.37	0.0366667
91 days	Bacteroidetes	Flavobacterium	367523	0.246667	0.0290593
28 days	Proteobacteria	unclassified	367733	1.10526	0.0723352
42 days	Proteobacteria	unclassified	367733	0.552632	0.0361676
91 days	Proteobacteria	unclassified	367733	1.10526	0.0723352
0 days	Firmicutes	Natronobacillus	367808	1.81058	0.170184
91 days	Actinobacteria	unclassified	368218	1.78125	0.151167
07 days	Actinobacteria	unclassified	369423	2.76923	0.24997
14 days	Actinobacteria	unclassified	369423	3.32308	0.189848
28 days	Actinobacteria	unclassified	369423	10.8	0.807567
42 days	Actinobacteria	unclassified	369423	13.5692	0.610184
91 days	Actinobacteria	unclassified	369423	14.9538	0.70138
91 days	Armatimonadetes	unclassified	369522	2.31818	0.449321
0 days	Proteobacteria	unclassified	369953	0.75	0.0783349
42 days	Proteobacteria	unclassified	369953	0.25	0.0261116
42 days	Bacteroidetes	unclassified	370124	2.85833	0.491072
91 days	Bacteroidetes	unclassified	370124	16.7417	1.44845
91 days	Actinobacteria	unclassified	370425	0.59375	0.0503891
42 days	Bacteroidetes	unclassified	371510	1.63333	0.244112
91 days	Bacteroidetes	unclassified	371510	4.41	0.42166
0 days	Firmicutes	Paenibacillus	373689	6.40667	0.509366
07 days	Firmicutes	Paenibacillus	373689	0.62	0.0953397
14 days	Firmicutes	Paenibacillus	373689	0.413333	0.0430776
28 days	Firmicutes	Paenibacillus	373689	0.206667	0.0181408
42 days	Firmicutes	Paenibacillus	373689	0.62	0.050421
91 days	Firmicutes	Paenibacillus	373689	0.361667	0.042128
14 days	Proteobacteria	unclassified	377546	2.5	0.318602
28 days	Proteobacteria	unclassified	377546	5.1	0.424562
42 days	Proteobacteria	unclassified	377546	15.3	1.09218
91 days	Proteobacteria	unclassified	377546	50.1	3.68263
28 days	Bacteroidetes	unclassified	382125	1.53846	0.227267
14 days	Proteobacteria	unclassified	383023	0.388889	0.0555556
28 days	Proteobacteria	unclassified	383023	0.388889	0.0555556
42 days	Proteobacteria	unclassified	383023	0.777778	0.111111
0 days	Firmicutes	Bacillus	383122	1.64247	0.101588
07 days	Firmicutes	Bacillus	383122	0.189516	0.0127936
42 days	Proteobacteria	Nitratireductor	386892	0.611111	0.0734931
91 days	Proteobacteria	Nitratireductor	386892	1.52778	0.26652
14 days	Proteobacteria	Pseudomonas	388763	0.319444	0.0306995
28 days	Proteobacteria	Pseudomonas	388763	0.851852	0.133594
42 days	Proteobacteria	Pseudomonas	388763	0.638889	0.0916486
14 days	Proteobacteria	Acinetobacter	388951	0.514286	0.0737711
14 days	Proteobacteria	unclassified	391286	0.736842	0.0453082
28 days	Proteobacteria	unclassified	391286	0.552632	0.0361676
42 days	Proteobacteria	unclassified	391286	0.552632	0.0361676
14 days	Proteobacteria	Pseudomonas	394796	0.269231	0.0354984
28 days	Bacteroidetes	unclassified	399883	3.47222	0.195791
42 days	Bacteroidetes	unclassified	399883	0.694444	0.0636183
91 days	Bacteroidetes	unclassified	399883	8.47222	1.13007
14 days	Actinobacteria	unclassified	400253	1	0
28 days	Actinobacteria	unclassified	400253	1	0
42 days	Actinobacteria	unclassified	400253	2	0.179605
91 days	Actinobacteria	unclassified	400253	1.8	0.119829
0 days	Proteobacteria	Pseudomonas	400315	0.1875	0.0142319
07 days	Proteobacteria	Pseudomonas	400315	0.1875	0.00989981
14 days	Proteobacteria	Pseudomonas	400315	0.375	0.0434035
28 days	Proteobacteria	Pseudomonas	400315	0.3125	0.0189776
42 days	Proteobacteria	Pseudomonas	400315	0.1875	0.0142319
0 days	Bacteroidetes	Pedobacter	404148	0.816667	0.122056
14 days	Bacteroidetes	Pedobacter	404148	4.73667	0.352967
28 days	Bacteroidetes	Pedobacter	404148	5.22667	0.397237
42 days	Bacteroidetes	Pedobacter	404148	2.77667	0.271549
91 days	Bacteroidetes	Pedobacter	404148	0.816667	0.122056
14 days	Actinobacteria	Microbacterium	404209	2.76923	0.24997
28 days	Actinobacteria	Microbacterium	404209	1.38462	0.124985
42 days	Actinobacteria	Microbacterium	404209	1.38462	0.124985
0 days	Actinobacteria	Curtobacterium	404720	3.15789	0.157895
07 days	Actinobacteria	Curtobacterium	404720	8.42105	0.396394
14 days	Actinobacteria	Curtobacterium	404720	3.94737	0.335551
28 days	Actinobacteria	Curtobacterium	404720	2.10526	0.105263
42 days	Actinobacteria	Curtobacterium	404720	1.05263	0.0367098
91 days	Actinobacteria	Curtobacterium	404720	3.15789	0.157895
42 days	Proteobacteria	Agrobacterium	405655	0.4	0.0534522
14 days	Proteobacteria	Pseudochrobactrum	407459	0.388889	0.0301292
28 days	Proteobacteria	Pseudochrobactrum	407459	0.518519	0.061583
42 days	Proteobacteria	Pseudochrobactrum	407459	3.11111	0.331541
91 days	Proteobacteria	Pseudochrobactrum	407459	1.16667	0.18524
07 days	Bacteroidetes	Chryseobacterium	408706	1	0.157352
14 days	Bacteroidetes	Chryseobacterium	408706	0.4	0.0612372
14 days	Proteobacteria	Pseudomonas	410048	0.269231	0.024594
0 days	Firmicutes	Paenibacillus	410196	1.07333	0.12479
42 days	Firmicutes	Paenibacillus	410196	0.23	0.0311282
91 days	Proteobacteria	unclassified	412392	0.5	0.0512989
14 days	Proteobacteria	Mycoplana	413173	0.642857	0.0816817
42 days	Proteobacteria	Mycoplana	413173	0.857143	0.0804418
14 days	Bacteroidetes	Flavobacterium	413256	1.21875	0.186092
28 days	Bacteroidetes	Flavobacterium	413256	4.2	0.803214
42 days	Bacteroidetes	Flavobacterium	413256	0.9375	0.108807
91 days	Bacteroidetes	Flavobacterium	413256	3.525	0.531663
14 days	Proteobacteria	Ralstonia	415661	0.393939	0.0344572
28 days	Proteobacteria	Ralstonia	415661	0.8125	0.0563871
42 days	Proteobacteria	Ralstonia	415661	2.06818	0.21364
91 days	Proteobacteria	Ralstonia	415661	0.531818	0.0290525
91 days	Planctomycetes	unclassified	416173	2.25	0.25
14 days	Firmicutes	Planomicrobium	416643	0.123529	0.0136377
0 days	Proteobacteria	unclassified	417101	0.5	0
91 days	Proteobacteria	unclassified	417101	3	0.221704
42 days	TM6	unclassified	417532	1.16667	0.166667
91 days	Proteobacteria	Lutibacterium	421125	0.615385	0.060813
0 days	Proteobacteria	unclassified	425721	0.321429	0.034543
07 days	Proteobacteria	unclassified	425721	0.160714	0.00848555
14 days	Proteobacteria	unclassified	425721	0.401786	0.0260063
28 days	Proteobacteria	unclassified	425721	0.241071	0.0203416
42 days	Proteobacteria	unclassified	425721	0.428571	0.0216887
91 days	Proteobacteria	unclassified	425721	0.241071	0.0138229
0 days	Firmicutes	unclassified	425938	0.198925	0.0120219
91 days	Firmicutes	unclassified	425938	0.0994624	0.00601094
14 days	Bacteroidetes	Flavobacterium	425968	0.575163	0.0863586
28 days	Bacteroidetes	Flavobacterium	425968	2.15686	0.150535
42 days	Bacteroidetes	Flavobacterium	425968	1.07843	0.0831973
91 days	Bacteroidetes	Flavobacterium	425968	0.647059	0.0644018
28 days	Proteobacteria	unclassified	429048	0.552632	0.0361676
0 days	Actinobacteria	Cellulomonas	429838	1.075	0.113903
07 days	Actinobacteria	Cellulomonas	429838	0.716667	0.137384
14 days	Actinobacteria	Cellulomonas	429838	3.15333	0.476765
28 days	Actinobacteria	Cellulomonas	429838	7.88333	0.846587
42 days	Actinobacteria	Cellulomonas	429838	50.4533	4.50265
91 days	Actinobacteria	Cellulomonas	429838	114.81	11.78
07 days	Bacteroidetes	Flavobacterium	429841	0.375	0.0853913
28 days	Bacteroidetes	Flavobacterium	429841	0.75	0.0968246
42 days	Bacteroidetes	Flavobacterium	429841	0.375	0.0853913
0 days	Actinobacteria	unclassified	435928	3.66667	0.368105
07 days	Actinobacteria	unclassified	435928	84.6	2.83825
14 days	Actinobacteria	unclassified	435928	32.6	0.557427
28 days	Actinobacteria	unclassified	435928	7.2	0.674161
42 days	Actinobacteria	unclassified	435928	7	0.313928
91 days	Actinobacteria	unclassified	435928	2.33333	0.073621
0 days	Bacteroidetes	Sphingobacterium	436314	2	0.42135
07 days	Bacteroidetes	Sphingobacterium	436314	1.2	0.150391
14 days	Bacteroidetes	Sphingobacterium	436314	6.8	0.651955
28 days	Bacteroidetes	Sphingobacterium	436314	2.26667	0.221144
91 days	Bacteroidetes	Sphingobacterium	436314	0.666667	0.14045
42 days	Bacteroidetes	Sphingobacterium	442126	0.666667	0.14045
91 days	Bacteroidetes	unclassified	445860	0.555556	0.0870849
42 days	Bacteroidetes	Chryseobacterium	447062	0.4	0.0612372
91 days	Bacteroidetes	Chryseobacterium	447062	12.08	0.956859
14 days	Bacteroidetes	Flavobacterium	447658	0.375	0.0853913
28 days	Bacteroidetes	Flavobacterium	447658	5.55	0.98276
42 days	Bacteroidetes	Flavobacterium	447658	4.875	0.989852
91 days	Bacteroidetes	Flavobacterium	447658	1.5	0.405246
28 days	Proteobacteria	unclassified	448893	0.339286	0.0423157
0 days	Proteobacteria	unclassified	449595	0.321429	0.0243975
07 days	Proteobacteria	unclassified	449595	0.375	0.01978
14 days	Proteobacteria	unclassified	449595	0.401786	0.0260063
28 days	Proteobacteria	unclassified	449595	0.321429	0.0243975
42 days	Proteobacteria	unclassified	449595	0.321429	0.0243975
91 days	Proteobacteria	unclassified	449595	0.241071	0.0197056
14 days	Proteobacteria	Ochrobactrum	451696	0.388889	0.0555556
28 days	Proteobacteria	Ochrobactrum	451696	0.777778	0.144094
42 days	Proteobacteria	Ochrobactrum	451696	0.388889	0.0374555
91 days	Proteobacteria	Ochrobactrum	451696	0.388889	0.0374555
0 days	Actinobacteria	Arthrobacter	463861	0.463636	0.0420272
07 days	Actinobacteria	Arthrobacter	463861	0.463636	0.0295465
0 days	Firmicutes	unclassified	464694	0.247126	0.024286
28 days	Bacteroidetes	Pedobacter	465948	1.45833	0.15963
42 days	Bacteroidetes	Pedobacter	465948	0.729167	0.0798148
91 days	Bacteroidetes	Pedobacter	465948	0.729167	0.114741
42 days	Proteobacteria	Sphingomonas	494339	1.27273	0.536672
91 days	Proteobacteria	Sphingomonas	494339	7	2.04882
28 days	Bacteroidetes	Flavobacterium	499875	0.375	0.0671855
91 days	Bacteroidetes	Flavobacterium	499875	1.875	0.335927
14 days	Proteobacteria	unclassified	499887	0.607143	0.0773633
91 days	Proteobacteria	unclassified	499887	1.21429	0.154727
42 days	Bacteroidetes	Dyadobacter	499899	0.397727	0.0537025
91 days	Proteobacteria	unclassified	500169	8.2125	0.771879
91 days	Planctomycetes	Planctomyces	500211	1.27273	0.149321
28 days	Bacteroidetes	Flavobacterium	500235	0.375	0.0853913
91 days	Bacteroidetes	Flavobacterium	500235	0.375	0.0853913
91 days	Proteobacteria	Tatlockia	500261	0.666667	0.166667
28 days	Proteobacteria	Devosia	502999	0.583333	0.0561833
42 days	Proteobacteria	Devosia	502999	0.583333	0.0388544
07 days	Firmicutes	Finegoldia	505587	0.142857	0
42 days	Proteobacteria	Rhodoplanes	508780	0.323529	0.0284778
91 days	Proteobacteria	Rhodoplanes	508780	0.323529	0.0284778
91 days	Proteobacteria	Sphingobium	509021	0.958333	0.119503
91 days	Tenericutes	unclassified	509139	0.5	0
28 days	Bacteroidetes	Flavobacterium	509233	0.346154	0.0253441
91 days	Bacteroidetes	unclassified	509342	0.7875	0.0864768
28 days	Bacteroidetes	Flavobacterium	509372	0.375	0.0853913
14 days	Proteobacteria	unclassified	509480	0.333333	0
91 days	Actinobacteria	unclassified	509624	1.15385	0.140792
91 days	Chloroflexi	Caldilinea	509986	0.789474	0.0760756
14 days	Proteobacteria	unclassified	510182	0.923077	0.123951
28 days	Proteobacteria	unclassified	510182	0.615385	0.0512821
42 days	Proteobacteria	unclassified	510320	0.5	0
91 days	Proteobacteria	unclassified	510320	1.5	0
0 days	Bacteroidetes	unclassified	510360	0.277778	0.0277778
42 days	Bacteroidetes	unclassified	510360	0.833333	0.151248
91 days	Bacteroidetes	unclassified	510360	12.8333	0.598399
91 days	Verrucomicrobia	Candidatus Xiphinematobacter	510406	5.38333	0.379072
0 days	Actinobacteria	unclassified	510547	0.576923	0.0520772
14 days	Actinobacteria	unclassified	510547	0.576923	0.0520772
28 days	Actinobacteria	unclassified	510547	1.15385	0.104154
42 days	Actinobacteria	unclassified	510547	2.42308	0.160839
91 days	Actinobacteria	unclassified	510547	20.6538	1.47507
91 days	Bacteroidetes	unclassified	510591	2.6087	0.540005
91 days	Acidobacteria	unclassified	510646	0.645833	0.047388
28 days	Bacteroidetes	Dyadobacter	510721	0.596591	0.0666393
42 days	Bacteroidetes	Dyadobacter	510721	0.397727	0.0537025
91 days	Chloroflexi	unclassified	510820	3.55263	0.428696
91 days	Verrucomicrobia	Luteolibacter	510823	0.708333	0.0743235
0 days	Proteobacteria	unclassified	510870	0.186335	0.0140143
14 days	Proteobacteria	unclassified	510870	0.559006	0.0420429
28 days	Proteobacteria	unclassified	510870	0.186335	0.0140143
42 days	Proteobacteria	unclassified	510987	0.5	0
91 days	Verrucomicrobia	Luteolibacter	510993	0.708333	0.0743235
91 days	Proteobacteria	Mesorhizobium	511099	1.54545	0.146557
28 days	Proteobacteria	Devosia	511321	1.16667	0.149476
42 days	Proteobacteria	Devosia	511321	2.77083	0.148842
91 days	Proteobacteria	Devosia	511321	1.89583	0.221795
42 days	Proteobacteria	Rhodoplanes	511344	0.485294	0.0421424
91 days	Proteobacteria	Rhodoplanes	511344	0.862745	0.0929668
28 days	Proteobacteria	unclassified	511659	1.8	0.249444
42 days	Proteobacteria	unclassified	511659	3.6	0.343358
42 days	Verrucomicrobia	unclassified	511873	0.708333	0.096498
42 days	Actinobacteria	unclassified	512148	1.1875	0.100778
91 days	Actinobacteria	unclassified	512148	1.78125	0.153812
28 days	Bacteroidetes	Leadbetterella	512489	1.97647	0.192756
42 days	Bacteroidetes	Leadbetterella	512489	3.51373	0.249341
91 days	Bacteroidetes	Leadbetterella	512489	2.7451	0.301426
0 days	Proteobacteria	unclassified	512840	0.216667	0.0166667
91 days	Proteobacteria	unclassified	512840	0.52	0.0431002
91 days	Proteobacteria	Steroidobacter	513055	1.5625	0.163777
0 days	Proteobacteria	Pseudomonas	513078	0.212963	0.022569
07 days	Proteobacteria	Pseudomonas	513078	4.68519	0.283884
14 days	Proteobacteria	Pseudomonas	513078	2.98148	0.184058
28 days	Proteobacteria	Pseudomonas	513078	1.57593	0.0888874
42 days	Proteobacteria	Pseudomonas	513078	0.212963	0.0157291
91 days	Proteobacteria	Pseudomonas	513078	0.638889	0.067707
42 days	Proteobacteria	unclassified	513081	2.29167	0.27049
91 days	Proteobacteria	unclassified	513081	3.54444	0.247116
07 days	Bacteroidetes	Pedobacter	513757	0.816667	0.122056
14 days	Bacteroidetes	Pedobacter	513757	8.33	0.681213
28 days	Bacteroidetes	Pedobacter	513757	12.0867	0.978726
42 days	Bacteroidetes	Pedobacter	513757	11.27	0.803635
91 days	Bacteroidetes	Pedobacter	513757	5.71667	0.854392
07 days	Proteobacteria	Pseudomonas	513808	0.425926	0.045138
28 days	Proteobacteria	Pseudomonas	513808	0.638889	0.061399
0 days	Fibrobacteres	unclassified	513979	1.4	0.4
91 days	Fibrobacteres	unclassified	513979	0.7	0.2
42 days	Proteobacteria	Kaistobacter	514041	1.55556	0.389589
91 days	Proteobacteria	Kaistobacter	514041	0.518519	0.0905056
0 days	Proteobacteria	unclassified	514112	0.3375	0.03966
42 days	Proteobacteria	unclassified	514112	0.45	0.05
91 days	Proteobacteria	unclassified	514112	2.79	0.499997
91 days	TM6	unclassified	514293	1.16667	0.166667
28 days	Proteobacteria	Acinetobacter	514506	0.388889	0.0446889
42 days	Actinobacteria	unclassified	515178	1.1875	0.0767079
91 days	Actinobacteria	unclassified	515178	12.35	0.705785
28 days	TM7	unclassified	515209	0.5	0
91 days	TM7	unclassified	515209	0.5	0
91 days	Chloroflexi	unclassified	515557	1.18421	0.161586
91 days	Planctomycetes	unclassified	515635	0.535714	0.0357143
0 days	Proteobacteria	Rhodoplanes	515709	0.647059	0.0569556
28 days	Proteobacteria	Rhodoplanes	515709	0.323529	0.0284778
42 days	Proteobacteria	Rhodoplanes	515709	0.647059	0.0569556
91 days	Proteobacteria	Rhodoplanes	515709	0.727941	0.0553679
91 days	Planctomycetes	Planctomyces	516233	1.27273	0.204726
91 days	Proteobacteria	Pseudomonas	516292	0.615385	0.0830864
28 days	Verrucomicrobia	Prosthecobacter	516569	0.708333	0.0743235
42 days	Verrucomicrobia	Prosthecobacter	516569	1.41667	0.148647
91 days	Verrucomicrobia	Prosthecobacter	516569	3.54167	0.530336
91 days	Planctomycetes	unclassified	516978	1.07143	0.0714286
42 days	Bacteroidetes	Flavihumibacter	517065	0.666667	0.0648637
91 days	Bacteroidetes	Flavihumibacter	517065	6.13333	0.570494
42 days	Planctomycetes	Planctomyces	517269	1.27273	0.194978
91 days	Planctomycetes	Planctomyces	517269	4.2	0.468647
28 days	Verrucomicrobia	heteroC45_4W	517273	0.708333	0.0667346
42 days	Verrucomicrobia	heteroC45_4W	517273	1.18056	0.109386
91 days	Verrucomicrobia	heteroC45_4W	517273	18.8417	1.3569
91 days	Chloroflexi	unclassified	517412	3.21739	0.326416
91 days	WPS-2	unclassified	517876	0.619048	0.047619
42 days	Proteobacteria	unclassified	518002	2.13889	0.273579
91 days	Proteobacteria	unclassified	518002	2.13889	0.273579
14 days	Firmicutes	Lactobacillus	518033	0.4	0.0768424
42 days	Planctomycetes	Planctomyces	518167	0.636364	0.0974891
0 days	Proteobacteria	Amaricoccus	518302	2.6	0.305505
28 days	Proteobacteria	Amaricoccus	518302	1.3	0.105131
42 days	Proteobacteria	Amaricoccus	518302	0.65	0.0763763
91 days	Proteobacteria	Amaricoccus	518302	4.03	0.563953
91 days	Proteobacteria	unclassified	518380	1	0.149071
14 days	Bacteroidetes	Pedobacter	518524	4.08333	0.359241
28 days	Bacteroidetes	Pedobacter	518524	12.0867	1.06331
42 days	Bacteroidetes	Pedobacter	518524	29.89	3.15265
91 days	Bacteroidetes	Pedobacter	518524	3.26667	0.45568
14 days	Actinobacteria	unclassified	518645	0.576923	0.0520772
28 days	Actinobacteria	unclassified	518645	1.15385	0.104154
91 days	Actinobacteria	unclassified	518645	10.3846	1.64166
42 days	Proteobacteria	unclassified	518661	0.611111	0.0734931
42 days	Planctomycetes	Planctomyces	518697	0.636364	0.0974891
91 days	Planctomycetes	Planctomyces	518697	0.636364	0.0974891
42 days	Proteobacteria	unclassified	519193	0.611111	0.0734931
28 days	Bacteroidetes	unclassified	519367	1.30769	0.174848
28 days	Proteobacteria	unclassified	519510	0.666667	0.0553637
42 days	Proteobacteria	unclassified	519510	2	0.177872
91 days	Proteobacteria	unclassified	519510	5.33333	0.438397
14 days	Planctomycetes	A17	519739	1.07143	0.0714286
42 days	Firmicutes	Coprococcus	520231	0.393939	0.0356103
28 days	Proteobacteria	Agrobacterium	521073	0.4	0.0534522
42 days	Proteobacteria	Agrobacterium	521073	0.4	0.0534522
14 days	Bacteroidetes	unclassified	521447	0.653846	0.0874242
28 days	Bacteroidetes	unclassified	521447	1.52564	0.286739
42 days	Bacteroidetes	unclassified	521447	1.96154	0.210197
28 days	Proteobacteria	unclassified	522749	0.921053	0.0799333
42 days	Proteobacteria	unclassified	522749	1.28947	0.0866634
91 days	Proteobacteria	unclassified	522749	1.47368	0.0655384
42 days	Planctomycetes	Gemmata	522783	0.886364	0.0926511
91 days	Planctomycetes	Gemmata	522783	0.590909	0.0420827
42 days	Planctomycetes	Planctomyces	522800	1.27273	0.149321
91 days	Planctomycetes	Planctomyces	522800	14.2545	1.07676
91 days	Proteobacteria	unclassified	523224	0.539216	0.0352669
91 days	Verrucomicrobia	unclassified	523568	0.708333	0.0513995
14 days	Firmicutes	Clostridium	523589	0.20679	0.0333957
42 days	Firmicutes	Clostridium	523589	0.41358	0.0667914
42 days	Proteobacteria	unclassified	524203	0.333333	0
14 days	Bacteroidetes	unclassified	524239	0.326923	0.0437121
91 days	Bacteroidetes	unclassified	524239	0.980769	0.131136
91 days	Planctomycetes	Planctomyces	524500	1.65455	0.170102
91 days	Proteobacteria	Perlucidibaca	524618	0.822857	0.0897322
07 days	Proteobacteria	Amaricoccus	524932	0.65	0.0763763
91 days	Proteobacteria	Amaricoccus	524932	2.4375	0.264446
42 days	Proteobacteria	Bdellovibrio	525171	0.625	0.0652791
91 days	Proteobacteria	Bdellovibrio	525171	0.625	0.0652791
14 days	TM7	unclassified	525269	0.5	0
28 days	TM7	unclassified	525269	1	0.166667
42 days	TM7	unclassified	525269	0.75	0.0833333
91 days	Actinobacteria	unclassified	525816	5.13333	0.305362
42 days	Proteobacteria	unclassified	526614	0.666667	0
28 days	Verrucomicrobia	unclassified	527033	1.0625	0.109811
91 days	Bacteroidetes	unclassified	527168	0.716667	0.119147
0 days	Proteobacteria	unclassified	527397	1.875	0.245495
42 days	Proteobacteria	unclassified	527397	1.25	0.163663
91 days	Proteobacteria	unclassified	527397	2.1875	0.280184
91 days	Planctomycetes	unclassified	527532	3	0.310779
91 days	Proteobacteria	unclassified	527642	2.5	0.261116
0 days	Proteobacteria	unclassified	528421	0.25	0.0202113
07 days	Proteobacteria	unclassified	528421	0.333333	0
14 days	Proteobacteria	unclassified	528421	0.444444	0.0555556
28 days	Proteobacteria	unclassified	528421	0.222222	0.0154083
42 days	Proteobacteria	unclassified	528421	1.73333	0.121647
91 days	Proteobacteria	unclassified	528421	3.3	0.3483
91 days	Verrucomicrobia	Luteolibacter	528651	0.708333	0.0743235
14 days	Planctomycetes	Planctomyces	528880	0.636364	0.0974891
28 days	Planctomycetes	unclassified	529067	0.535714	0.0357143
42 days	Planctomycetes	unclassified	529067	0.535714	0.0357143
91 days	Planctomycetes	unclassified	529067	8.78571	0.354295
14 days	Firmicutes	Clostridium	529116	0.20679	0.0333957
91 days	Firmicutes	Clostridium	529116	0.41358	0.0667914
42 days	Proteobacteria	Luteimonas	529176	1.10526	0.0723352
91 days	Proteobacteria	Luteimonas	529176	0.552632	0.0252264
07 days	Proteobacteria	Paracoccus	529216	0.933333	0.147406
91 days	Proteobacteria	Paracoccus	529216	0.7	0.0964274
07 days	Actinobacteria	unclassified	529444	1.73077	0.100624
14 days	Actinobacteria	unclassified	529444	2.07692	0.168943
28 days	Actinobacteria	unclassified	529444	1.38462	0.124985
42 days	Actinobacteria	unclassified	529444	2.30769	0.201813
91 days	Actinobacteria	unclassified	529444	2.76923	0.175014
0 days	Proteobacteria	unclassified	529644	0.333333	0
42 days	Proteobacteria	unclassified	529644	0.333333	0
91 days	Proteobacteria	unclassified	529644	1.33333	0.0505399
91 days	Planctomycetes	Planctomyces	529704	0.636364	0.0672739
14 days	Actinobacteria	unclassified	529793	0.576923	0.0520772
91 days	Actinobacteria	unclassified	529793	1.73077	0.162269
07 days	Actinobacteria	unclassified	529994	1.38462	0.124985
14 days	Actinobacteria	unclassified	529994	2.07692	0.168943
28 days	Actinobacteria	unclassified	529994	2.76923	0.175014
42 days	Actinobacteria	unclassified	529994	3.11538	0.186006
91 days	Actinobacteria	unclassified	529994	3.23077	0.272458
91 days	Proteobacteria	Hydrogenophaga	530377	0.848485	0.0938905
0 days	Actinobacteria	Microbispora	530833	2.0625	0.246478
07 days	Actinobacteria	Microbispora	530833	0.733333	0.0819584
14 days	Actinobacteria	Microbispora	530833	1.375	0.147902
28 days	Actinobacteria	Microbispora	530833	0.916667	0.173864
42 days	Actinobacteria	Microbispora	530833	0.6875	0.0600719
91 days	Actinobacteria	Microbispora	530833	0.611111	0.0754908
91 days	Planctomycetes	unclassified	530861	1.60714	0.107143
91 days	Planctomycetes	unclassified	531285	1.84615	0.181382
91 days	Proteobacteria	unclassified	531332	0.666667	0.166667
91 days	Elusimicrobia	unclassified	531378	4	0
91 days	Actinobacteria	unclassified	531515	0.75	0.0973124
0 days	Bacteroidetes	Bacteroides	531722	0.591667	0.128243
14 days	Proteobacteria	unclassified	531803	0.5	0
91 days	Proteobacteria	unclassified	531803	0.5	0
42 days	Chloroflexi	unclassified	532125	1.57895	0.268369
14 days	Proteobacteria	Acinetobacter	532569	0.357143	0.0847387
28 days	Proteobacteria	Acinetobacter	532569	0.357143	0.0575686
91 days	Proteobacteria	unclassified	532966	0.55	0.05
91 days	Proteobacteria	Dokdonella	533026	0.53125	0.0217378
0 days	Proteobacteria	unclassified	533038	1.71429	0.362054
91 days	Proteobacteria	unclassified	533038	0.571429	0.0714286
07 days	Proteobacteria	unclassified	533246	2.25	0.186084
14 days	Proteobacteria	unclassified	533246	0.375	0.0507499
28 days	Proteobacteria	unclassified	533246	1.59375	0.133868
42 days	Proteobacteria	unclassified	533246	0.375	0.0352148
91 days	Proteobacteria	unclassified	533246	0.75	0.1015
42 days	Proteobacteria	Novosphingobium	533625	1.625	0.154785
91 days	Verrucomicrobia	unclassified	533650	1.07609	0.0994762
07 days	Proteobacteria	Luteibacter	533999	1.06667	0.0666667
42 days	Proteobacteria	Sphingobium	534316	10.463	0.738226
91 days	Proteobacteria	Sphingobium	534316	52.5	3.63262
91 days	Bacteroidetes	unclassified	534564	5.86667	0.706208
07 days	Proteobacteria	unclassified	534965	0.480519	0.060584
14 days	Proteobacteria	unclassified	534965	0.36039	0.0381568
28 days	Proteobacteria	unclassified	534965	0.480519	0.059859
42 days	Proteobacteria	unclassified	534965	0.36039	0.0381568
91 days	Proteobacteria	unclassified	534965	0.36039	0.0381568
0 days	Proteobacteria	Kaistobacter	534969	0.518519	0.129863
28 days	Verrucomicrobia	Luteolibacter	535322	0.708333	0.0513995
91 days	Verrucomicrobia	Luteolibacter	535322	1.0625	0.109811
91 days	Proteobacteria	unclassified	535892	0.393939	0.0406558
0 days	Proteobacteria	unclassified	536008	0.552632	0.0205051
07 days	Proteobacteria	unclassified	536008	1.47368	0.141278
14 days	Proteobacteria	unclassified	536008	2.07237	0.135628
28 days	Proteobacteria	unclassified	536008	2.21053	0.128863
42 days	Proteobacteria	unclassified	536008	3.59211	0.349023
91 days	Proteobacteria	unclassified	536008	1.10526	0.0504528
91 days	Bacteroidetes	unclassified	536252	5.69231	0.412223
28 days	Actinobacteria	Rhodococcus	536612	0.36	0.059201
42 days	Proteobacteria	unclassified	537055	1.15385	0.104154
91 days	Proteobacteria	unclassified	537055	2.01923	0.220978
42 days	Proteobacteria	unclassified	537205	2.54211	0.09455
91 days	Proteobacteria	unclassified	537205	1.65789	0.124628
07 days	Proteobacteria	unclassified	537279	0.921053	0.0799333
14 days	Proteobacteria	unclassified	537279	0.736842	0.0453082
28 days	Proteobacteria	unclassified	537643	0.55	0.05
42 days	Proteobacteria	unclassified	537643	0.55	0.05
91 days	Proteobacteria	unclassified	537643	1.1	0.147791
0 days	Bacteroidetes	Sphingobacterium	537775	1.33333	0.2809
42 days	Bacteroidetes	Sphingobacterium	537775	0.666667	0.14045
42 days	Planctomycetes	unclassified	537953	0.535714	0.0357143
91 days	Planctomycetes	unclassified	537953	1.07143	0.0714286
14 days	Actinobacteria	Pseudonocardia	538315	0.512821	0.110782
91 days	Acidobacteria	unclassified	538428	0.55	0.0344124
0 days	Firmicutes	Pontibacillus	538534	0.460317	0.053828
0 days	Bacteroidetes	unclassified	538768	0.652174	0.129995
91 days	Firmicutes	unclassified	538779	0.277778	0.0190554
91 days	Proteobacteria	Mesorhizobium	539380	0.772727	0.0787296
91 days	Bacteroidetes	unclassified	539423	0.35	0.0421464
91 days	Firmicutes	Syntrophomonas	539716	0.5	0
0 days	Proteobacteria	unclassified	539866	0.761905	0.0952381
14 days	Proteobacteria	unclassified	539866	0.761905	0.0952381
91 days	Proteobacteria	unclassified	539866	1.26984	0.174603
28 days	Proteobacteria	Mesorhizobium	539878	0.863636	0.118531
42 days	Proteobacteria	Mesorhizobium	539878	2.15909	0.228837
91 days	Proteobacteria	Mesorhizobium	539878	1.51136	0.155492
28 days	Firmicutes	Paenibacillus	539961	0.23	0.0311282
91 days	Firmicutes	unclassified	540216	0.333333	0.0527046
14 days	Proteobacteria	unclassified	540402	0.186335	0.00979889
28 days	Proteobacteria	unclassified	540402	0.186335	0.0140143
42 days	Proteobacteria	unclassified	540402	0.186335	0.0140143
91 days	Bacteroidetes	Sphingobacterium	540403	7.73333	1.12004
28 days	Verrucomicrobia	Luteolibacter	540464	1.41667	0.0719124
91 days	Verrucomicrobia	Luteolibacter	540464	2.47917	0.175492
0 days	Bacteroidetes	unclassified	540508	0.769231	0.113633
07 days	Bacteroidetes	unclassified	540508	4.30769	0.342115
14 days	Bacteroidetes	unclassified	540508	2.15385	0.162557
28 days	Bacteroidetes	unclassified	540508	1.15385	0.117094
42 days	Bacteroidetes	unclassified	540508	1.53846	0.227267
91 days	Proteobacteria	Methylotenera	540616	0.55	0.0731925
28 days	Proteobacteria	Devosia	540672	1.16667	0.105409
42 days	Proteobacteria	Devosia	540672	4.31667	0.368032
91 days	Proteobacteria	Devosia	540672	29.1667	1.4989
0 days	Firmicutes	Planomicrobium	540737	0.123529	0.0136377
14 days	Firmicutes	Planomicrobium	540737	0.494118	0.0545507
91 days	Proteobacteria	Dokdonella	540740	4.78125	0.317332
0 days	Proteobacteria	Dechloromonas	540746	0.533333	0.0544331
07 days	Proteobacteria	Serratia	540793	0.510204	0.033534
28 days	Proteobacteria	Serratia	540793	0.204082	0.0171198
0 days	Firmicutes	Leuconostoc	540940	9.73111	0.519206
07 days	Firmicutes	Leuconostoc	540940	264.029	13.4603
14 days	Firmicutes	Leuconostoc	540940	4.31778	0.310674
28 days	Firmicutes	Leuconostoc	540940	1.53056	0.172896
42 days	Firmicutes	Leuconostoc	540940	3.60889	0.365721
91 days	Firmicutes	Leuconostoc	540940	0.483333	0.0454072
28 days	Proteobacteria	unclassified	541119	0.944444	0.134327
0 days	Tenericutes	unclassified	541139	2.5	1.1547
07 days	Tenericutes	unclassified	541139	2.5	0
14 days	Tenericutes	unclassified	541139	1.33333	0.105409
28 days	Tenericutes	unclassified	541139	1.9	0.244949
42 days	Tenericutes	unclassified	541139	1.3	0.169967
91 days	Tenericutes	unclassified	541139	2.5	0.353553
0 days	Proteobacteria	Phenylobacterium	541299	0.805556	0.0822368
14 days	Proteobacteria	Phenylobacterium	541299	1.61111	0.164474
28 days	Proteobacteria	Phenylobacterium	541299	1.20833	0.113346
42 days	Proteobacteria	Phenylobacterium	541299	6.60556	0.425358
91 days	Proteobacteria	Phenylobacterium	541299	15.3056	0.933517
91 days	Proteobacteria	unclassified	541340	0.5	0
28 days	Bacteroidetes	unclassified	541436	0.35	0.0421464
91 days	Bacteroidetes	unclassified	541436	0.875	0.0800641
91 days	Bacteroidetes	unclassified	541511	0.9625	0.0869331
91 days	Acidobacteria	unclassified	541741	1.375	0.105054
07 days	Proteobacteria	Pseudomonas	541859	0.825	0.0715203
14 days	Proteobacteria	Pseudomonas	541859	0.4125	0.0290459
28 days	Proteobacteria	Pseudomonas	541859	0.6375	0.0365263
42 days	Proteobacteria	Pseudomonas	541859	0.609375	0.0350616
91 days	Proteobacteria	Pseudomonas	541859	0.4375	0.0230766
0 days	Firmicutes	unclassified	542223	0.122222	0.00764719
0 days	Firmicutes	Lysinibacillus	542714	0.34	0.0791623
91 days	Actinobacteria	unclassified	542933	0.576923	0.0360801
14 days	Proteobacteria	Sphingomonas	543139	1.27273	0.370339
42 days	Proteobacteria	Sphingomonas	543139	1.27273	0.370339
0 days	Proteobacteria	unclassified	543151	3.5	0.612372
07 days	Proteobacteria	unclassified	543151	0.35	0.0612372
42 days	Proteobacteria	Pseudomonas	543389	0.384615	0.0538233
91 days	Proteobacteria	Pseudomonas	543389	0.512821	0.0519108
28 days	Actinobacteria	Microbacterium	543467	2.76923	0.24997
42 days	Actinobacteria	Microbacterium	543467	4.61538	0.427661
91 days	Actinobacteria	Microbacterium	543467	5.53846	0.583717
42 days	Planctomycetes	unclassified	544085	0.535714	0.0357143
0 days	Proteobacteria	unclassified	544177	1.5	0.202999
07 days	Proteobacteria	unclassified	544177	7.5	0.471551
14 days	Proteobacteria	unclassified	544177	3.075	0.249604
28 days	Proteobacteria	unclassified	544177	3	0.207768
42 days	Proteobacteria	unclassified	544177	2.25	0.220959
91 days	Proteobacteria	unclassified	544177	1.275	0.106121
07 days	Proteobacteria	Pseudomonas	544313	0.255556	0.0319832
14 days	Proteobacteria	Pseudomonas	544313	6.03111	0.436185
28 days	Proteobacteria	Pseudomonas	544313	1.32889	0.110869
42 days	Proteobacteria	Pseudomonas	544313	0.971111	0.0618673
91 days	Proteobacteria	unclassified	544561	0.6875	0.0914906
14 days	Bacteroidetes	unclassified	544711	0.35	0.0421464
28 days	Bacteroidetes	unclassified	544711	0.35	0.0294174
42 days	Bacteroidetes	unclassified	544711	1.33	0.0840785
91 days	Bacteroidetes	unclassified	544711	6.44	0.476349
14 days	Proteobacteria	Devosia	544772	1.55556	0.258028
28 days	Proteobacteria	Devosia	544772	2.1	0.211532
42 days	Proteobacteria	Devosia	544772	4.66667	0.415223
91 days	Proteobacteria	Devosia	544772	8.98333	0.44388
0 days	Proteobacteria	Trabulsiella	544824	0.626374	0.0593407
14 days	Proteobacteria	Trabulsiella	544824	0.208791	0.0197802
42 days	Proteobacteria	unclassified	544841	1.33333	0.159364
91 days	Proteobacteria	unclassified	544841	1.66667	0.21871
0 days	Proteobacteria	unclassified	544847	18.9	2.62874
07 days	Proteobacteria	unclassified	544847	418.011	13.9004
14 days	Proteobacteria	unclassified	544847	855.916	24.9858
28 days	Proteobacteria	unclassified	544847	662.384	20.3152
42 days	Proteobacteria	unclassified	544847	606.237	21.1208
91 days	Proteobacteria	unclassified	544847	261.837	9.09994
91 days	Proteobacteria	unclassified	545121	1	0
91 days	Proteobacteria	Rhodoplanes	545247	0.647059	0.0569556
91 days	Proteobacteria	unclassified	545515	1.81818	0.161823
14 days	Bacteroidetes	Dyadobacter	545721	0.397727	0.0375292
28 days	Bacteroidetes	Dyadobacter	545721	13.6023	0.962887
42 days	Bacteroidetes	Dyadobacter	545721	56.4773	3.84268
91 days	Bacteroidetes	Dyadobacter	545721	22.0341	1.54691
42 days	Proteobacteria	unclassified	545956	0.333333	0
42 days	Proteobacteria	unclassified	545957	0.493421	0.0456956
91 days	Proteobacteria	unclassified	545957	0.986842	0.0883709
91 days	Proteobacteria	unclassified	545997	0.333333	0
91 days	Proteobacteria	Hydrogenophaga	546165	0.424242	0.0323953
07 days	Actinobacteria	unclassified	546690	2	0
[truncated: 3,647 more rows]

## Sheet: antibiotics
Supplementary Table 2. Bacterial OTUs (close-reference picked) that contributed to genes implied in antibiotic synthesis. We each OTU we give the phylum, genus, and mean and standard error of gene count contributed.
Data are sorted by OTU identity, descendind mean gene contribution and increasing time.
Time	Phylum	Genus	OTU	mean	se
91 days	Nitrospirae	Nitrospira	1473	1.5	0.341565
28 days	Bacteroidetes	Fluviicola	2255	0.4	0.0666667
91 days	Bacteroidetes	Fluviicola	2255	0.8	0.133333
91 days	Planctomycetes	unclassified	2818	1.33333	0.166667
91 days	Planctomycetes	Planctomyces	2841	1.375	0.125
91 days	Planctomycetes	Planctomyces	2856	2.23438	0.322997
91 days	Planctomycetes	Planctomyces	2863	4.0625	0.71937
91 days	Planctomycetes	Planctomyces	2868	6.6625	0.887301
91 days	Planctomycetes	unclassified	2882	1.45833	0.238725
91 days	Planctomycetes	unclassified	2885	1.3125	0.203485
42 days	Chlamydiae	unclassified	2930	1	0
0 days	Proteobacteria	unclassified	4470	1.64571	0.233366
07 days	Proteobacteria	unclassified	4470	8.94857	0.891089
14 days	Proteobacteria	unclassified	4470	3.03429	0.325343
28 days	Proteobacteria	unclassified	4470	0.925714	0.134748
42 days	Proteobacteria	unclassified	4470	1.38857	0.153161
91 days	Proteobacteria	unclassified	4470	1.02857	0.175233
42 days	Proteobacteria	unclassified	4714	0.375	0.0768295
91 days	Proteobacteria	unclassified	4715	2.34375	0.318335
42 days	Proteobacteria	unclassified	4827	0.375	0.0528777
91 days	Proteobacteria	unclassified	4827	0.375	0.0768295
91 days	Proteobacteria	Agrobacterium	5438	1.11111	0.320349
91 days	Proteobacteria	Agrobacterium	5442	1.55556	0.636348
42 days	Proteobacteria	Amaricoccus	5808	1.44444	0.242161
91 days	Proteobacteria	Amaricoccus	5808	1.08333	0.157855
42 days	Proteobacteria	Sphingomonas	6204	0.5625	0.0625
91 days	Proteobacteria	Sphingomonas	6204	4.8375	0.522073
42 days	Proteobacteria	Sphingopyxis	6330	1.6	0.4
91 days	Proteobacteria	Propionivibrio	6721	0.888889	0.140546
14 days	Proteobacteria	unclassified	7061	0.666667	0
28 days	Proteobacteria	unclassified	7061	0.733333	0.0560112
42 days	Proteobacteria	unclassified	7061	1.6	0.294614
91 days	Proteobacteria	unclassified	7061	0.888889	0.0351364
42 days	Proteobacteria	Stenotrophomonas	7821	0.458333	0.0609938
91 days	Proteobacteria	Stenotrophomonas	7821	0.458333	0.0416667
07 days	Proteobacteria	Erwinia	9918	0.969697	0.138706
14 days	Proteobacteria	Erwinia	9918	0.415584	0.0824299
28 days	Proteobacteria	Erwinia	9918	0.415584	0.0615702
42 days	Proteobacteria	Erwinia	9918	0.207792	0.0446119
28 days	Proteobacteria	Serratia	10002	0.142857	0
14 days	Proteobacteria	unclassified	10085	2.33333	0.333333
42 days	Proteobacteria	unclassified	10085	2.33333	0.333333
91 days	Proteobacteria	unclassified	10085	1.16667	0.166667
07 days	Proteobacteria	Brenneria	10196	1.25714	0.110204
14 days	Proteobacteria	Brenneria	10196	0.314286	0.0285714
07 days	Proteobacteria	Yersinia	10390	0.326531	0.0301681
14 days	Proteobacteria	Yersinia	10390	0.326531	0.0548777
28 days	Proteobacteria	Yersinia	10390	0.163265	0.0204082
07 days	Actinobacteria	Agrococcus	12168	3	0.562731
07 days	Actinobacteria	Microbacterium	12221	1.5	0.267261
28 days	Actinobacteria	Microbacterium	12221	4.5	0.801784
42 days	Actinobacteria	Microbacterium	12221	4.5	0.801784
91 days	Actinobacteria	Microbacterium	12221	1.5	0.267261
14 days	Actinobacteria	unclassified	12290	2.4	0.4
42 days	Actinobacteria	Cellulomonas	12300	0.666667	0
91 days	Actinobacteria	Cellulomonas	12300	0.333333	0
91 days	Actinobacteria	unclassified	12776	1.25	0.204124
0 days	Actinobacteria	Williamsia	13332	2.70455	0.259756
07 days	Actinobacteria	Williamsia	13332	1.54545	0.143054
14 days	Actinobacteria	Williamsia	13332	0.772727	0.103652
28 days	Actinobacteria	Williamsia	13332	0.772727	0.103652
42 days	Actinobacteria	Williamsia	13332	1.0303	0.104218
91 days	Actinobacteria	Williamsia	13332	3.34848	0.494039
07 days	Actinobacteria	Rhodococcus	13568	0.55	0.0886697
14 days	Actinobacteria	Rhodococcus	13568	4.62	0.490421
28 days	Actinobacteria	Rhodococcus	13568	6.16	0.594148
42 days	Actinobacteria	Rhodococcus	13568	5.94	0.545765
91 days	Actinobacteria	Rhodococcus	13568	6.89333	0.61923
14 days	Firmicutes	Epulopiscium	14124	0.2	0.0333333
0 days	Firmicutes	Paenibacillus	14375	0.216667	0.0260063
28 days	Firmicutes	Paenibacillus	14375	0.1625	0.0179699
42 days	Firmicutes	Paenibacillus	14375	0.1625	0.0263052
91 days	Firmicutes	Paenibacillus	14375	0.4875	0.0789156
91 days	Proteobacteria	Bdellovibrio	16939	1.71429	0.214286
0 days	Firmicutes	unclassified	17309	0.533333	0.0557773
07 days	Firmicutes	unclassified	17309	0.4	0
14 days	TM7	unclassified	17873	0.5	0
0 days	Proteobacteria	Sphingobium	18499	0.407407	0.0489954
0 days	Proteobacteria	unclassified	19385	27.6	4.6
0 days	Bacteroidetes	unclassified	20428	0.321429	0.0313235
28 days	Bacteroidetes	unclassified	20428	2.50714	0.291239
42 days	Bacteroidetes	unclassified	20428	3.66429	0.284572
91 days	Bacteroidetes	unclassified	20428	103.243	8.69335
14 days	Proteobacteria	unclassified	22594	1.16667	0.166667
28 days	Proteobacteria	unclassified	22594	0.583333	0.0833333
28 days	Proteobacteria	Aminobacter	24111	0.95	0.157233
42 days	Proteobacteria	Aminobacter	24111	3.8	0.38226
91 days	Proteobacteria	Aminobacter	24111	33.63	2.91967
14 days	Actinobacteria	Salinibacterium	25558	1.5	0.267261
91 days	Actinobacteria	Salinibacterium	25558	1.5	0.267261
0 days	Bacteroidetes	unclassified	27005	1.71429	0.184428
91 days	Bacteroidetes	unclassified	27005	0.571429	0.0614759
42 days	Proteobacteria	unclassified	29704	0.5	0
91 days	Firmicutes	Paenibacillus	31440	0.1625	0.0182981
14 days	Proteobacteria	Agrobacterium	33043	0.555556	0.160174
42 days	Proteobacteria	Agrobacterium	33043	1.11111	0.320349
91 days	Proteobacteria	Agrobacterium	33043	1.11111	0.320349
91 days	Firmicutes	Bacillus	33595	0.333333	0
42 days	Bacteroidetes	Candidatus Amoebophilus	33872	0.642857	0.0922139
91 days	Proteobacteria	Novosphingobium	37092	0.6	0.1
91 days	Proteobacteria	unclassified	38503	3.85714	0.533052
91 days	Actinobacteria	Actinoplanes	39832	0.627451	0.0749856
91 days	Verrucomicrobia	Verrucomicrobium	40791	1.42857	0.297381
0 days	Chloroflexi	unclassified	41419	1.5	0.230283
14 days	Chloroflexi	unclassified	41419	1.125	0.148208
91 days	Chloroflexi	unclassified	41419	1.875	0.246653
42 days	Firmicutes	Paenibacillus	42642	0.1625	0.0263052
42 days	Proteobacteria	unclassified	42970	0.592593	0.121434
91 days	Proteobacteria	unclassified	42970	0.592593	0.121434
07 days	Bacteroidetes	Pedobacter	44075	0.555556	0.111111
14 days	Bacteroidetes	Pedobacter	44075	1.55556	0.170143
28 days	Bacteroidetes	Pedobacter	44075	2.66667	0.319642
42 days	Bacteroidetes	Pedobacter	44075	1.52778	0.198542
91 days	Bacteroidetes	Pedobacter	44075	2.22222	0.444444
28 days	Bacteroidetes	Flavobacterium	44265	0.625	0.0677908
42 days	Bacteroidetes	Flavobacterium	44265	0.75	0.111803
91 days	Bacteroidetes	Flavobacterium	44265	3.5625	1.07446
91 days	Proteobacteria	Sphingobium	44440	0.37037	0.037037
42 days	Planctomycetes	unclassified	44910	0.666667	0.0833333
28 days	Bacteroidetes	unclassified	45562	0.5	0.0890871
42 days	Proteobacteria	Phenylobacterium	46818	4.2	1.13333
91 days	Proteobacteria	Phenylobacterium	46818	1.05	0.195003
91 days	Proteobacteria	Hydrogenophaga	47512	0.952381	0.134687
91 days	Proteobacteria	unclassified	47933	3	NA
42 days	Proteobacteria	unclassified	48487	0.407407	0.0489954
91 days	Proteobacteria	unclassified	48487	0.407407	0.0489954
91 days	Proteobacteria	unclassified	50624	0.5	0
14 days	Proteobacteria	Ochrobactrum	59527	1.8963	0.244312
28 days	Proteobacteria	Ochrobactrum	59527	2.96296	0.255187
42 days	Proteobacteria	Ochrobactrum	59527	6.75556	0.681024
91 days	Proteobacteria	Ochrobactrum	59527	3.67407	0.689222
91 days	Bacteroidetes	unclassified	59894	0.34375	0.065763
14 days	Proteobacteria	Acinetobacter	60325	0.333333	0.166667
28 days	Proteobacteria	Acinetobacter	60325	1	0.5
91 days	Planctomycetes	unclassified	60573	1.83333	0.307318
28 days	Bacteroidetes	Flavobacterium	60733	1.66667	0.159144
42 days	Bacteroidetes	Flavobacterium	60733	0.333333	0.0527046
42 days	Proteobacteria	Bosea	62406	1.875	0.436606
91 days	Proteobacteria	Bosea	62406	31.05	5.85848
07 days	Proteobacteria	unclassified	68651	0.6875	0.0914906
14 days	Proteobacteria	unclassified	68651	0.916667	0.0982946
28 days	Proteobacteria	unclassified	68651	2.0625	0.290727
42 days	Proteobacteria	unclassified	68651	1.375	0.225924
91 days	Proteobacteria	unclassified	68651	0.6875	0.0914906
14 days	Bacteroidetes	Pedobacter	70559	0.555556	0.111111
42 days	Proteobacteria	unclassified	72153	3	0.36427
91 days	Proteobacteria	unclassified	72153	66.72	5.54768
91 days	Proteobacteria	Sphingobium	73215	0.37037	0.037037
07 days	Actinobacteria	Rarobacter	73335	0.277778	0.0277778
14 days	Actinobacteria	Rarobacter	73335	3.16667	0.166667
28 days	Actinobacteria	Rarobacter	73335	1.27778	0.0892669
42 days	Actinobacteria	Rarobacter	73335	10.1111	0.928082
91 days	Actinobacteria	Rarobacter	73335	3.38889	0.295115
42 days	Bacteroidetes	Flavobacterium	73825	0.333333	0.0355335
91 days	Bacteroidetes	Flavobacterium	73825	0.333333	0.0527046
91 days	Proteobacteria	Devosia	74832	0.642857	0.142857
91 days	Proteobacteria	Bdellovibrio	74869	0.952381	0.090664
91 days	Proteobacteria	unclassified	76490	1.11111	0.260579
0 days	Firmicutes	Bacillus	78009	56.2722	7.2364
07 days	Firmicutes	Bacillus	78009	1.65278	0.224554
91 days	Firmicutes	Clostridium	81208	0.888889	0.140546
28 days	Bacteroidetes	Cytophaga	81798	1.42857	0.241543
42 days	Bacteroidetes	Cytophaga	81798	1.57143	0.219953
91 days	Bacteroidetes	Cytophaga	81798	5.42857	0.699232
91 days	Proteobacteria	unclassified	82193	0.5	0
42 days	Bacteroidetes	Flavobacterium	83488	0.666667	0.128118
91 days	Bacteroidetes	Flavobacterium	83488	1	0.158114
28 days	Bacteroidetes	Flavobacterium	84396	0.266667	0.0408248
28 days	Proteobacteria	Polaromonas	84980	0.555556	0.0555556
91 days	Proteobacteria	Sphingomonas	87167	1.125	0.125
28 days	Proteobacteria	unclassified	88178	1.375	0.182981
91 days	Firmicutes	Paenibacillus	88221	0.166667	0.0277778
91 days	Proteobacteria	Agrobacterium	88458	1.05556	0.256098
91 days	Nitrospirae	Nitrospira	89259	3	0.68313
0 days	Bacteroidetes	unclassified	90078	0.642857	0.0922139
14 days	Proteobacteria	unclassified	91144	0.611111	0.111111
42 days	Proteobacteria	unclassified	91557	2.33333	0.333333
0 days	Proteobacteria	unclassified	91962	0.933333	0.126249
07 days	Proteobacteria	unclassified	91962	0.777778	0.100832
14 days	Proteobacteria	unclassified	91962	1.86667	0.354716
28 days	Proteobacteria	unclassified	91962	2.48889	0.311029
42 days	Proteobacteria	unclassified	91962	0.622222	0.0709961
91 days	Proteobacteria	unclassified	91962	1.16667	0.166667
14 days	Proteobacteria	Novosphingobium	92490	1.2	0.2
0 days	Actinobacteria	Iamia	93175	2.4	0.266667
07 days	Actinobacteria	Iamia	93175	0.6	0.0666667
91 days	Actinobacteria	Iamia	93175	1.6	0.148556
07 days	Proteobacteria	unclassified	95469	0.375	0.0416667
14 days	Proteobacteria	unclassified	95469	0.9	0.117063
28 days	Proteobacteria	unclassified	95469	1.35	0.132341
42 days	Proteobacteria	unclassified	95469	0.6	0.0802418
91 days	Firmicutes	unclassified	95835	1.5	0.5
42 days	Proteobacteria	Hylemonella	97627	0.642857	0.0922139
91 days	Proteobacteria	unclassified	98891	0.507937	0.0545256
42 days	Proteobacteria	Novosphingobium	99539	0.6	0.1
14 days	Bacteroidetes	unclassified	99619	5	0.65799
28 days	Bacteroidetes	unclassified	99619	8.88889	0.917174
42 days	Bacteroidetes	unclassified	99619	4.55556	0.5075
91 days	Bacteroidetes	unclassified	99619	1.11111	0.222222
91 days	Proteobacteria	unclassified	99664	2.0625	0.265656
42 days	Bacteroidetes	Flavobacterium	99774	0.266667	0.0408248
91 days	Bacteroidetes	Flavobacterium	99774	0.266667	0.0408248
91 days	Proteobacteria	unclassified	100640	0.761905	0.0952381
91 days	Verrucomicrobia	unclassified	100737	18.8571	2.9685
42 days	Actinobacteria	unclassified	101208	1.25	0.163663
91 days	Actinobacteria	unclassified	101208	31.375	3.10561
42 days	Firmicutes	Alkaliphilus	101611	0.666667	NA
91 days	Proteobacteria	unclassified	101767	0.7	0.105131
14 days	Firmicutes	Clostridium	101967	0.5	0.113855
42 days	Firmicutes	Clostridium	101967	0.5	0.113855
0 days	Firmicutes	Pediococcus	102222	0.6	0.139386
14 days	Proteobacteria	unclassified	102348	0.428571	0.0751764
28 days	Proteobacteria	unclassified	102348	0.685714	0.101844
42 days	Proteobacteria	unclassified	102348	1.2	0.132462
91 days	Proteobacteria	unclassified	102348	1.21429	0.162301
0 days	Nitrospirae	Nitrospira	102911	1.5	0.341565
42 days	Nitrospirae	Nitrospira	102911	1.5	0.341565
91 days	Nitrospirae	Nitrospira	102911	7.5	0.870199
42 days	Proteobacteria	unclassified	103166	1.4	0.221108
91 days	Proteobacteria	unclassified	103166	2.8	0.442217
91 days	Acidobacteria	unclassified	103211	13.1091	1.19452
28 days	Bacteroidetes	Fluviicola	103229	2	0.333333
42 days	Bacteroidetes	Fluviicola	103229	0.4	0.0666667
91 days	Bacteroidetes	Fluviicola	103229	0.8	0.166296
91 days	Firmicutes	unclassified	103303	0.166667	0
28 days	Proteobacteria	Rhizobium	103410	1.16667	0.166667
42 days	Proteobacteria	Rhizobium	103410	0.729167	0.0678284
91 days	Proteobacteria	Rhizobium	103410	0.583333	0.0571662
07 days	Proteobacteria	Pseudomonas	103728	0.288462	0.0270449
28 days	Proteobacteria	Pseudomonas	103728	0.384615	0.0347181
42 days	Proteobacteria	Pseudomonas	103728	0.192308	0.0173591
91 days	Proteobacteria	unclassified	103846	0.3	0.0534522
91 days	Bacteroidetes	Fluviicola	104143	1.2	0.193729
91 days	Verrucomicrobia	Luteolibacter	104164	1.42857	0.297381
91 days	Proteobacteria	Uliginosibacterium	104612	0.857143	0.122952
91 days	Proteobacteria	Sphingopyxis	104644	1.125	0.214308
91 days	Verrucomicrobia	Luteolibacter	104795	1.42857	0.297381
42 days	Proteobacteria	Bdellovibrio	105561	1.14286	0.134265
91 days	Proteobacteria	Bdellovibrio	105561	5.14286	0.486616
28 days	Bacteroidetes	Pedobacter	106242	0.833333	0.145065
07 days	Proteobacteria	Pseudomonas	106711	0.384615	0.0501736
14 days	Proteobacteria	Pseudomonas	106711	0.192308	0.0173591
28 days	Proteobacteria	Pseudomonas	106711	0.192308	0.0120267
42 days	Proteobacteria	Pseudomonas	106711	0.384615	0.0347181
14 days	Proteobacteria	Pseudomonas	106985	0.230769	0.0300668
28 days	Bacteroidetes	unclassified	106997	0.952381	0.198254
42 days	Bacteroidetes	unclassified	106997	0.952381	0.198254
28 days	Proteobacteria	Nitrobacter	107036	0.785714	0.14869
91 days	Proteobacteria	Nitrobacter	107036	11.4714	1.23141
91 days	Proteobacteria	Steroidobacter	107402	1.71875	0.118665
14 days	Proteobacteria	unclassified	107523	0.375	0.0284638
42 days	Proteobacteria	unclassified	107523	0.375	0.0416667
42 days	Bacteroidetes	Pedobacter	107529	1.22222	0.267591
91 days	Proteobacteria	Bdellovibrio	108892	0.571429	0.0714286
07 days	Proteobacteria	Pseudomonas	108909	0.653846	0.0426655
14 days	Proteobacteria	Pseudomonas	108909	0.384615	0.0469308
28 days	Proteobacteria	Pseudomonas	108909	0.384615	0.0330588
42 days	Proteobacteria	Pseudomonas	108909	0.192308	0.00975495
14 days	Proteobacteria	unclassified	108916	1.2	0.137649
28 days	Proteobacteria	unclassified	108916	3	0.5
91 days	Verrucomicrobia	Opitutus	109053	7.25	0.648222
91 days	Proteobacteria	Delftia	109060	0.428571	0.0952381
91 days	Proteobacteria	unclassified	109731	0.916667	0.112085
42 days	Proteobacteria	Paucibacter	110215	0.5625	0.0661
91 days	Proteobacteria	Paucibacter	110215	0.375	0.0416667
07 days	Proteobacteria	Pseudomonas	110621	0.333333	0
14 days	Proteobacteria	Pseudomonas	110621	0.166667	0
0 days	Firmicutes	Bacillus	111121	0.2	0
91 days	Nitrospirae	unclassified	112326	1.125	0.125
42 days	Proteobacteria	unclassified	112764	0.761905	0.0952381
91 days	Proteobacteria	unclassified	112764	1.14286	0.142857
42 days	Proteobacteria	unclassified	112779	0.6875	0.131526
91 days	Proteobacteria	unclassified	112779	1.54688	0.206203
91 days	Actinobacteria	unclassified	112846	1.22222	0.146986
91 days	Chloroflexi	unclassified	112867	1.71429	0.362054
91 days	Chloroflexi	unclassified	112952	1.14286	0.303046
91 days	Chloroflexi	unclassified	113210	65.25	7.15581
0 days	Proteobacteria	unclassified	113261	0.407407	0.0489954
91 days	Proteobacteria	unclassified	113261	1.08642	0.127796
42 days	Planctomycetes	unclassified	113373	1.75	0.193128
91 days	Planctomycetes	unclassified	113373	2.1875	0.239445
28 days	Verrucomicrobia	Prosthecobacter	113378	0.714286	0.14869
42 days	Verrucomicrobia	Prosthecobacter	113378	2.32143	0.446336
28 days	Proteobacteria	Sphingobium	113573	0.407407	0.0489954
42 days	Proteobacteria	Sphingobium	113573	1.52778	0.207605
91 days	Proteobacteria	Sphingobium	113573	3.56481	0.330362
0 days	Bacteroidetes	unclassified	113674	0.444444	0.0702728
14 days	Proteobacteria	unclassified	113751	3.85185	0.376283
28 days	Proteobacteria	unclassified	113751	5.62963	0.517291
42 days	Proteobacteria	unclassified	113751	5.48148	0.650525
91 days	Proteobacteria	unclassified	113751	1.48148	0.186995
91 days	Proteobacteria	unclassified	113778	1.22222	0.146986
14 days	Proteobacteria	Arenimonas	113915	0.6875	0.0914906
28 days	Proteobacteria	Arenimonas	113915	6.875	0.932454
42 days	Proteobacteria	Arenimonas	113915	2.23438	0.389494
91 days	Proteobacteria	Arenimonas	113915	7.5625	0.886904
42 days	Bacteroidetes	unclassified	114076	1.14286	0.122952
91 days	Bacteroidetes	unclassified	114076	20.4571	1.47066
91 days	Acidobacteria	unclassified	114383	0.611111	0.111111
28 days	Proteobacteria	unclassified	114462	1.16667	0.112367
28 days	Proteobacteria	Pseudomonas	114572	0.283333	0.0385992
91 days	Proteobacteria	unclassified	119515	0.75	0.0645497
91 days	FBP	unclassified	120514	1.2	0.2
91 days	Proteobacteria	unclassified	122049	1.16667	0.166667
14 days	Proteobacteria	unclassified	123510	1.16667	0.112367
42 days	Actinobacteria	unclassified	123528	1.44444	0.242161
91 days	Actinobacteria	unclassified	123528	2.16667	0.363242
0 days	Bacteroidetes	Chryseobacterium	123752	0.4375	0.0625
91 days	TM6	unclassified	123862	0.571429	0.0714286
0 days	Actinobacteria	unclassified	125045	1.2	0.133333
42 days	Actinobacteria	unclassified	125045	0.6	0.0458831
91 days	Actinobacteria	unclassified	125045	1.5	0.186052
07 days	Proteobacteria	unclassified	125520	0.866667	0.101835
14 days	Proteobacteria	unclassified	125520	2.86	0.30403
28 days	Proteobacteria	unclassified	125520	5.46	0.669984
42 days	Proteobacteria	unclassified	125520	2.16667	0.18621
28 days	Proteobacteria	unclassified	127549	0.727273	0.0606061
91 days	Proteobacteria	unclassified	127549	0.363636	0.030303
42 days	Proteobacteria	Delftia	128347	0.857143	0.190476
91 days	Proteobacteria	Delftia	128347	0.428571	0.0952381
07 days	Bacteroidetes	unclassified	128353	0.555556	0.0590677
14 days	Bacteroidetes	unclassified	128353	9.41667	1.0988
28 days	Bacteroidetes	unclassified	128353	13.5	1.20309
42 days	Bacteroidetes	unclassified	128353	5.75	0.883511
0 days	Proteobacteria	Gluconobacter	128717	81.3312	6.98493
07 days	Proteobacteria	Gluconobacter	128717	139.356	11.8497
14 days	Proteobacteria	Gluconobacter	128717	17.6687	1.54241
28 days	Proteobacteria	Gluconobacter	128717	1.65	0.199519
42 days	Proteobacteria	Gluconobacter	128717	1.44375	0.148034
91 days	Proteobacteria	Gluconobacter	128717	0.6875	0.131526
07 days	Proteobacteria	Pseudomonas	129642	0.166667	0
91 days	Proteobacteria	Pseudomonas	129642	0.166667	0
07 days	Actinobacteria	unclassified	129870	0.866667	0.101835
14 days	Actinobacteria	unclassified	129870	0.866667	0.0714123
28 days	Actinobacteria	unclassified	129870	0.65	0.0744375
42 days	Actinobacteria	unclassified	129870	1.3	0.127864
91 days	Actinobacteria	unclassified	129870	2.16667	0.232566
28 days	Actinobacteria	unclassified	130455	0.433333	0.0509175
42 days	Firmicutes	unclassified	130872	0.5	0.166667
07 days	Actinobacteria	unclassified	131209	23.75	2.08251
14 days	Actinobacteria	unclassified	131209	49.25	4.32416
28 days	Actinobacteria	unclassified	131209	7	0.726777
42 days	Actinobacteria	unclassified	131209	13.75	1.56351
91 days	Actinobacteria	unclassified	131209	14.5	2.12525
07 days	Actinobacteria	unclassified	132483	1.25	0.25
91 days	Actinobacteria	unclassified	132483	3.75	0.75
91 days	Actinobacteria	unclassified	132901	0.433333	0.0350438
91 days	Proteobacteria	unclassified	133044	2.08333	0.430087
91 days	Actinobacteria	unclassified	133122	1.25	0.25
07 days	Actinobacteria	unclassified	133328	0.333333	0.0589256
0 days	Proteobacteria	Rhodoplanes	133382	0.375	0.0768295
91 days	Proteobacteria	Rhodoplanes	133382	0.5625	0.0940237
07 days	Proteobacteria	Pseudomonas	133533	0.230769	0.0300668
07 days	Actinobacteria	unclassified	134121	21	2.22688
14 days	Actinobacteria	unclassified	134121	12.25	1.2314
28 days	Actinobacteria	unclassified	134121	3.5	0.445778
42 days	Actinobacteria	unclassified	134121	6.25	0.99864
91 days	Actinobacteria	unclassified	134121	3.75	0.566184
91 days	Planctomycetes	unclassified	135762	1.83333	0.207194
91 days	Proteobacteria	Rhodoplanes	136162	0.375	0.0528777
14 days	Actinobacteria	unclassified	136453	1.3	0.152753
28 days	Actinobacteria	unclassified	136453	1.40833	0.162112
42 days	Actinobacteria	unclassified	136453	1.08333	0.102497
91 days	Actinobacteria	unclassified	136453	1.73333	0.184205
91 days	Proteobacteria	Agrobacterium	136749	0.555556	0.160174
0 days	Proteobacteria	unclassified	136946	0.166667	0
91 days	Planctomycetes	A17	137429	4.66667	0.605322
91 days	Actinobacteria	unclassified	137915	1.25	0.163663
0 days	Firmicutes	Bacillus	137950	0.486111	0.152778
91 days	Proteobacteria	Amaricoccus	138291	0.722222	0.121081
91 days	Acidobacteria	unclassified	138346	1.36364	0.243935
91 days	Proteobacteria	Bosea	138381	0.75	0.163663
14 days	Proteobacteria	Pseudomonas	138840	0.65	0.0744375
42 days	Proteobacteria	Pseudomonas	138840	0.541667	0.0903817
91 days	Proteobacteria	Pseudomonas	138840	0.216667	0.0175219
14 days	Proteobacteria	Pseudomonas	138914	0.230769	0.0300668
28 days	Proteobacteria	Pseudomonas	138914	0.230769	0.0300668
91 days	Planctomycetes	Pirellula	139405	1.5	0.182574
42 days	Firmicutes	Cohnella	139812	0.375	0.0472456
42 days	Bacteroidetes	Sporocytophaga	140328	0.357143	0.0743452
28 days	Bacteroidetes	Flavobacterium	140859	0.666667	0.0824022
42 days	Bacteroidetes	Flavobacterium	140859	0.266667	0.0272166
07 days	Proteobacteria	Pseudomonas	140966	0.266667	0.0285714
14 days	Proteobacteria	Pseudomonas	140966	0.25	0.013344
28 days	Proteobacteria	Pseudomonas	140966	0.166667	0
42 days	Proteobacteria	Pseudomonas	140966	0.333333	0.0252699
91 days	Proteobacteria	Pseudomonas	141105	1.63636	0.286246
07 days	Proteobacteria	Pseudomonas	141206	0.384615	0.0330588
14 days	Proteobacteria	Pseudomonas	141206	0.384615	0.0240534
28 days	Proteobacteria	Pseudomonas	141206	0.384615	0.0469308
28 days	Bacteroidetes	Flavobacterium	141302	1.125	0.167705
07 days	Proteobacteria	unclassified	141365	1.65	0.237812
14 days	Proteobacteria	unclassified	141365	1.63281	0.270571
28 days	Proteobacteria	unclassified	141365	1.20312	0.133971
42 days	Proteobacteria	unclassified	141365	0.572917	0.071347
91 days	Proteobacteria	unclassified	141365	1.375	0.263052
0 days	Firmicutes	Paenibacillus	141688	0.4875	0.0789156
07 days	Firmicutes	Paenibacillus	141688	0.1625	0.0263052
42 days	Firmicutes	Paenibacillus	141688	0.1625	0.0263052
42 days	Proteobacteria	unclassified	141776	0.592593	0.121434
91 days	Proteobacteria	unclassified	141776	0.592593	0.121434
91 days	Proteobacteria	Devosia	141810	0.642857	0.142857
91 days	Acidobacteria	unclassified	141861	2.06818	0.207287
07 days	Proteobacteria	unclassified	142009	0.375	0.0416667
42 days	Proteobacteria	unclassified	142009	0.75	0.0833333
91 days	Proteobacteria	unclassified	142009	0.5	0.0491473
14 days	Verrucomicrobia	unclassified	142471	1.07143	0.187941
28 days	Verrucomicrobia	unclassified	142471	4.14286	0.474373
42 days	Verrucomicrobia	unclassified	142471	12.7143	1.80514
91 days	Verrucomicrobia	unclassified	142471	6.42857	0.678029
42 days	Proteobacteria	Achromobacter	142658	0.444444	0.0473779
0 days	Bacteroidetes	Flavobacterium	143021	1.4	0.244949
14 days	Bacteroidetes	Flavobacterium	143021	0.7	0.122474
28 days	Bacteroidetes	Flavobacterium	143021	0.933333	0.189716
42 days	Bacteroidetes	Flavobacterium	143021	6.37	0.52164
91 days	Bacteroidetes	Flavobacterium	143021	2.24	0.294208
07 days	Proteobacteria	unclassified	143131	0.45	0.0454447
14 days	Proteobacteria	unclassified	143131	0.6	0
28 days	Proteobacteria	unclassified	143131	0.3	0.0208514
28 days	Bacteroidetes	Dyadobacter	143175	1.65	0.18056
42 days	Bacteroidetes	Dyadobacter	143175	5.85	0.554251
91 days	Bacteroidetes	Dyadobacter	143175	2.1	0.202157
91 days	Proteobacteria	unclassified	143462	0.111111	0
14 days	Proteobacteria	Janthinobacterium	144380	0.433333	0.0509175
28 days	Proteobacteria	Janthinobacterium	144380	0.866667	0.126584
14 days	Proteobacteria	Novosphingobium	144589	0.6	0.1
0 days	Firmicutes	Paenibacillus	144713	10.075	1.55606
07 days	Firmicutes	Paenibacillus	144713	0.24375	0.0353185
14 days	Firmicutes	Paenibacillus	144713	0.7475	0.0854841
28 days	Firmicutes	Paenibacillus	144713	0.704167	0.0887676
42 days	Firmicutes	Paenibacillus	144713	0.40625	0.0569623
91 days	Firmicutes	Paenibacillus	144713	0.4875	0.106017
42 days	Proteobacteria	unclassified	144720	0.636364	0.122718
28 days	Bacteroidetes	Pedobacter	144732	1.11111	0.222222
42 days	Bacteroidetes	Pedobacter	144732	0.555556	0.0602585
91 days	Bacteroidetes	Pedobacter	144732	0.555556	0.111111
28 days	Proteobacteria	unclassified	144875	0.75	0.0569275
42 days	Proteobacteria	unclassified	144875	0.375	0.0284638
91 days	Proteobacteria	unclassified	144875	1.875	0.0967326
28 days	Verrucomicrobia	Luteolibacter	145278	0.714286	0.101015
42 days	Verrucomicrobia	Luteolibacter	145278	1.42857	0.297381
91 days	Verrucomicrobia	Luteolibacter	145278	3.33333	0.672002
28 days	Proteobacteria	Legionella	145455	1.3	0.15086
42 days	Proteobacteria	Legionella	145455	1.375	0.154198
28 days	Actinobacteria	unclassified	146122	1	0.109109
42 days	Actinobacteria	unclassified	146122	4.05	0.507389
91 days	Actinobacteria	unclassified	146122	3.9375	0.488935
91 days	Verrucomicrobia	Candidatus Xiphinematobacter	146126	2.4375	0.216215
14 days	Proteobacteria	unclassified	146193	0.625	0.0818317
42 days	Proteobacteria	unclassified	146193	1.875	0.245495
91 days	Proteobacteria	unclassified	146193	14.625	2.73192
91 days	Actinobacteria	unclassified	146471	0.666667	0.0833333
42 days	Proteobacteria	unclassified	146723	0.25	0.0277778
42 days	Bacteroidetes	unclassified	147488	0.52381	0.099127
91 days	Bacteroidetes	unclassified	147488	1.04762	0.151336
07 days	Proteobacteria	Erwinia	148620	0.214286	0.0198107
28 days	Proteobacteria	Erwinia	148620	0.142857	0
91 days	Proteobacteria	Aquimonas	148797	1.60417	0.309832
07 days	Proteobacteria	Plesiomonas	149034	0.333333	0
0 days	Bacteroidetes	unclassified	149122	0.35	0.0612372
0 days	Acidobacteria	unclassified	150160	4.09091	0.731804
91 days	Bacteroidetes	unclassified	150268	0.52381	0.099127
42 days	Proteobacteria	unclassified	150686	0.733333	0.0666667
91 days	Proteobacteria	unclassified	150686	0.825	0.0446377
91 days	Proteobacteria	Rhodoplanes	150877	1.125	0.230489
42 days	Bacteroidetes	Flavobacterium	151117	0.266667	0.0408248
42 days	Actinobacteria	unclassified	152130	1.2	0.189875
91 days	Actinobacteria	unclassified	152130	4.8	0.698625
91 days	Chloroflexi	unclassified	152668	1.875	0.166499
42 days	Bacteroidetes	unclassified	153590	4.29524	0.671936
91 days	Bacteroidetes	unclassified	153590	6.28571	0.732103
91 days	Actinobacteria	unclassified	153594	3	0.47396
42 days	TM7	unclassified	153701	1	0
42 days	Actinobacteria	unclassified	153998	0.6	0.0666667
91 days	Actinobacteria	unclassified	153998	1.2	0.133333
91 days	Acidobacteria	unclassified	154141	1.36364	0.243935
07 days	Proteobacteria	Novosphingobium	154189	0.833333	0.105409
42 days	Proteobacteria	unclassified	154435	0.9375	0.119678
91 days	Proteobacteria	unclassified	154435	1.09375	0.119722
0 days	Proteobacteria	Plesiocystis	154699	0.416667	0.0545545
42 days	Actinobacteria	unclassified	154804	1.2	0.0917663
91 days	Actinobacteria	unclassified	154804	1.92	0.235329
28 days	Bacteroidetes	Pedobacter	155460	0.555556	0.111111
42 days	Bacteroidetes	Pedobacter	155460	0.555556	0.111111
0 days	Proteobacteria	unclassified	156232	4.98857	0.692575
07 days	Proteobacteria	unclassified	156232	0.668571	0.112105
28 days	Proteobacteria	unclassified	156232	0.257143	0.0571429
42 days	Proteobacteria	Methylobacillus	156646	1	0
91 days	Proteobacteria	Methylobacillus	156646	1	0.138675
07 days	Proteobacteria	unclassified	156652	0.6875	0.131526
28 days	Proteobacteria	unclassified	156652	0.34375	0.03628
0 days	Firmicutes	Natronobacillus	156681	0.111111	0
28 days	Firmicutes	Paenibacillus	157532	0.325	0.0526104
42 days	Proteobacteria	Luteimonas	157598	0.6875	0.0914906
91 days	Proteobacteria	Luteimonas	157598	0.6875	0.0914906
0 days	Bacteroidetes	unclassified	158044	1.92857	0.276642
42 days	Proteobacteria	Mesorhizobium	158376	3.6125	0.293349
91 days	Proteobacteria	Mesorhizobium	158376	32.3	2.56372
91 days	Actinobacteria	unclassified	158871	0.625	0.0818317
14 days	Proteobacteria	unclassified	159038	6.65	0.637952
28 days	Proteobacteria	unclassified	159038	3.20833	0.362305
42 days	Proteobacteria	unclassified	159038	1.16667	0.228665
91 days	Proteobacteria	unclassified	159038	1.45833	0.168081
0 days	Firmicutes	Bacillus	159299	0.861111	0.10806
91 days	Firmicutes	Bacillus	159299	0.222222	0
91 days	Bacteroidetes	unclassified	159655	0.964286	0.138321
91 days	Proteobacteria	unclassified	159870	0.458333	0.087684
07 days	Proteobacteria	unclassified	160115	1.14583	0.166156
14 days	Proteobacteria	unclassified	160115	1.20312	0.186299
28 days	Proteobacteria	unclassified	160115	2.0625	0.361549
42 days	Proteobacteria	unclassified	160115	1.54688	0.172971
91 days	Proteobacteria	unclassified	160115	1.03125	0.132828
0 days	Firmicutes	Pediococcus	160548	11	0.8865
07 days	Firmicutes	Pediococcus	160548	0.7	0.0693889
28 days	Bacteroidetes	unclassified	160651	0.62963	0.117121
42 days	Bacteroidetes	unclassified	160651	2.51852	0.345611
91 days	Bacteroidetes	unclassified	160651	4.40741	0.404505
28 days	Proteobacteria	Amaricoccus	160653	0.722222	0.121081
91 days	Proteobacteria	Amaricoccus	160653	1.80556	0.22916
14 days	Proteobacteria	unclassified	160778	0.111111	0
28 days	Proteobacteria	unclassified	160778	0.111111	0
0 days	Actinobacteria	unclassified	161011	0.37037	0.037037
28 days	Actinobacteria	unclassified	161011	0.617284	0.0493827
42 days	Actinobacteria	unclassified	161011	0.740741	0.0484193
91 days	Actinobacteria	unclassified	161011	2.22222	0.196979
14 days	Bacteroidetes	Pedobacter	161490	1.11111	0.241034
28 days	Bacteroidetes	Pedobacter	161490	1.33333	0.202159
42 days	Bacteroidetes	Pedobacter	161490	2.22222	0.291792
28 days	Bacteroidetes	Pedobacter	163090	0.694444	0.0849284
42 days	Bacteroidetes	Pedobacter	163090	0.555556	0.111111
07 days	Proteobacteria	Plesiomonas	163775	0.375	0.0416667
14 days	Proteobacteria	Plesiomonas	163775	0.666667	0
28 days	Proteobacteria	Plesiomonas	163775	0.5	0
91 days	Proteobacteria	unclassified	164404	0.75	0.129099
28 days	Proteobacteria	Janthinobacterium	164523	0.433333	0.0509175
42 days	Proteobacteria	unclassified	165611	1.7	0.260342
91 days	Proteobacteria	unclassified	165611	1.7	0.260342
07 days	Proteobacteria	unclassified	166739	0.366667	0.0333333
14 days	Proteobacteria	unclassified	166739	0.366667	0.0229416
28 days	Proteobacteria	unclassified	166739	0.55	0.0579198
42 days	Proteobacteria	unclassified	166739	0.733333	0.0666667
42 days	Proteobacteria	unclassified	167302	0.722222	0.121081
28 days	Bacteroidetes	Pedobacter	167436	0.555556	0.111111
91 days	Proteobacteria	Bdellovibrio	167511	0.857143	0.110301
91 days	Proteobacteria	Pleomorphomonas	168276	2	0.353553
14 days	Proteobacteria	unclassified	169006	1.25	0.163663
07 days	Actinobacteria	Microbacterium	169430	5.1	0.709641
14 days	Actinobacteria	Microbacterium	169430	1.5	0.182574
28 days	Actinobacteria	Microbacterium	169430	1.5	0.267261
91 days	Actinobacteria	Microbacterium	169430	4.5	0.801784
28 days	Proteobacteria	Roseococcus	169755	0.285714	0.0594762
42 days	Proteobacteria	Roseococcus	169755	1.02857	0.226206
91 days	Proteobacteria	Roseococcus	169755	1.37143	0.218034
42 days	Firmicutes	unclassified	170020	0.3	0.0301511
91 days	Firmicutes	unclassified	170020	0.2	0
0 days	Firmicutes	Clostridium	170244	0.45	0.10247
14 days	Firmicutes	Clostridium	170244	0.4	0.0709414
28 days	Firmicutes	Clostridium	170244	0.3	0.068313
42 days	Firmicutes	Clostridium	170244	0.15	0.0341565
14 days	Proteobacteria	Pseudomonas	170405	0.283333	0.0385992
28 days	Proteobacteria	Citrobacter	171518	1.4	0.221108
28 days	Planctomycetes	Pirellula	172675	3	0.534522
91 days	Planctomycetes	Pirellula	172675	5	0.766131
42 days	Nitrospirae	Nitrospira	173004	3	0.68313
07 days	Actinobacteria	Curtobacterium	173906	1.5625	0.184792
42 days	Actinobacteria	Curtobacterium	173906	1.25	0.25
42 days	Proteobacteria	Devosia	174315	0.964286	0.177469
91 days	Proteobacteria	Devosia	174315	0.642857	0.142857
0 days	Firmicutes	Paenibacillus	179040	0.4875	0.0540217
07 days	Firmicutes	Paenibacillus	179040	0.1625	0.0263052
14 days	Firmicutes	Paenibacillus	179040	0.1625	0.0179699
28 days	Firmicutes	Paenibacillus	179040	0.24375	0.0353185
42 days	Firmicutes	Paenibacillus	179040	1.0725	0.158599
91 days	Firmicutes	Paenibacillus	179040	0.4875	0.0585011
91 days	Bacteroidetes	Fluviicola	179461	0.4	0.0666667
14 days	Proteobacteria	Kaistia	180502	0.7	0.152753
28 days	Proteobacteria	Kaistia	180502	0.7	0.105131
42 days	Proteobacteria	Kaistia	180502	1.4	0.284697
91 days	Proteobacteria	Kaistia	180502	2.1	0.315394
28 days	Proteobacteria	Pseudomonas	182912	0.192308	0.0173591
42 days	Proteobacteria	Pseudomonas	182912	0.192308	0.0173591
28 days	Proteobacteria	unclassified	185100	2.52778	0.240751
42 days	Proteobacteria	unclassified	185100	2.33333	0.360739
91 days	Proteobacteria	unclassified	185100	5.6875	0.54158
42 days	Chloroflexi	unclassified	185950	0.75	0.115142
91 days	Chloroflexi	unclassified	185950	1.5	0.230283
28 days	Proteobacteria	unclassified	187297	1.55556	0.293972
28 days	Actinobacteria	Demequina	188500	2.22222	0.199888
42 days	Actinobacteria	Demequina	188500	3.62963	0.354263
91 days	Actinobacteria	Demequina	188500	1.7037	0.188985
91 days	Bacteroidetes	unclassified	189508	0.571429	0.0614759
91 days	Actinobacteria	unclassified	190663	0.733333	0.0666667
0 days	Firmicutes	Epulopiscium	190858	0.6	0.1
14 days	Proteobacteria	unclassified	192342	1.75	0.25
28 days	Proteobacteria	unclassified	192342	1.16667	0.112367
42 days	Proteobacteria	unclassified	192342	1.16667	0.166667
91 days	Proteobacteria	unclassified	192342	1.16667	0.112367
0 days	Firmicutes	unclassified	192776	2.67857	0.314162
07 days	Firmicutes	unclassified	192776	1	0.191943
14 days	Firmicutes	unclassified	192776	0.178571	0.0233805
14 days	Actinobacteria	unclassified	193536	0.37037	0.037037
42 days	Actinobacteria	unclassified	193536	0.37037	0.037037
0 days	Proteobacteria	unclassified	197286	0.333333	0
07 days	Proteobacteria	unclassified	197286	0.166667	0
14 days	Proteobacteria	unclassified	197286	0.333333	0.0629941
28 days	Proteobacteria	unclassified	197286	0.5	0
42 days	Proteobacteria	unclassified	197286	0.333333	0
0 days	Firmicutes	unclassified	197631	376.8	35.9184
07 days	Firmicutes	unclassified	197631	34.64	0.989074
14 days	Firmicutes	unclassified	197631	1.8	0.157056
28 days	Firmicutes	unclassified	197631	0.4	0.0365148
42 days	Firmicutes	unclassified	197631	1.4	0.177012
91 days	Firmicutes	unclassified	197631	1.85	0.313512
42 days	Actinobacteria	Cryocola	197711	2.5	0.341565
91 days	Actinobacteria	Cryocola	197711	1.25	0.25
0 days	Firmicutes	Paenibacillus	199847	1.1375	0.184136
42 days	Proteobacteria	unclassified	200323	1.45833	0.580563
91 days	Proteobacteria	unclassified	200323	0.583333	0.25
42 days	Proteobacteria	Agrobacterium	200464	0.555556	0.160174
28 days	Proteobacteria	Pseudomonas	200552	0.192308	0.0173591
07 days	Actinobacteria	Microbacterium	200979	1.5	0.267261
42 days	Proteobacteria	Rhodobacter	201726	0.321429	0.0461069
91 days	Proteobacteria	Rhodobacter	201726	0.964286	0.138321
42 days	Proteobacteria	unclassified	202863	0.875	0.126144
91 days	Proteobacteria	unclassified	202863	0.5	0.0688577
91 days	Planctomycetes	A17	204874	0.666667	0.0833333
91 days	Proteobacteria	Rhodoplanes	204919	0.875	0.107044
42 days	Proteobacteria	unclassified	205306	0.375	0.0284638
91 days	Proteobacteria	unclassified	205306	1.6875	0.282955
42 days	Actinobacteria	Yonghaparkia	205559	1.5	0.267261
91 days	Proteobacteria	Rhodoplanes	205602	1.03125	0.117119
07 days	Actinobacteria	Cryobacterium	205772	1.28571	0.285714
14 days	Actinobacteria	Cryobacterium	205772	3.85714	0.540219
28 days	Actinobacteria	Cryobacterium	205772	2.57143	0.571429
42 days	Actinobacteria	Cryobacterium	205772	3.21429	0.77869
91 days	Actinobacteria	Cryobacterium	205772	2.57143	0.571429
42 days	Acidobacteria	unclassified	205900	1.36364	0.243935
91 days	Chloroflexi	unclassified	206278	1.71429	0.362054
91 days	Proteobacteria	unclassified	206609	0.5625	0.0459797
91 days	Bacteroidetes	unclassified	206752	0.944444	0.148216
14 days	Actinobacteria	Leucobacter	207157	2.4	0.4
91 days	Chloroflexi	unclassified	207355	1.5	0.230283
91 days	Proteobacteria	unclassified	207510	1.3	0.58784
42 days	Bacteroidetes	Flavobacterium	207627	0.266667	0.0408248
91 days	Gemmatimonadetes	Gemmatimonas	207957	1.875	0.279508
91 days	Proteobacteria	Rhodoplanes	208118	0.75	0.153659
91 days	Proteobacteria	BD2-13	208171	0.833333	0.220479
91 days	Bacteroidetes	unclassified	208595	0.952381	0.134687
91 days	Proteobacteria	unclassified	208959	0.34375	0.065763
91 days	Proteobacteria	unclassified	209100	3.77143	0.679639
91 days	Firmicutes	Cohnella	209202	0.46875	0.0448623
28 days	Proteobacteria	Devosia	209507	0.642857	0.142857
42 days	Proteobacteria	Devosia	209507	0.642857	0.142857
91 days	Proteobacteria	Devosia	209507	3.85714	0.700461
0 days	Acidobacteria	unclassified	209523	1.36364	0.243935
91 days	Verrucomicrobia	unclassified	209628	3.71429	0.718976
42 days	Proteobacteria	Phenylobacterium	209762	1.05	0.283333
91 days	Proteobacteria	Phenylobacterium	209762	2.1	0.37631
91 days	TM7	unclassified	210046	0.5	0
0 days	Proteobacteria	unclassified	210201	0.727273	0.0606061
28 days	Proteobacteria	Sphingobium	210791	0.9375	0.126503
42 days	Proteobacteria	Sphingobium	210791	1.375	0.162152
91 days	Proteobacteria	Sphingobium	210791	1.125	0.095832
91 days	Proteobacteria	unclassified	211106	0.6875	0.131526
07 days	Acidobacteria	unclassified	211578	0.636364	0.0974891
42 days	Acidobacteria	unclassified	211578	0.636364	0.0974891
91 days	Acidobacteria	unclassified	211578	3.5	0.431331
91 days	Proteobacteria	unclassified	211593	1.16667	0.166667
28 days	Bacteroidetes	Pedobacter	212159	1.11111	0.222222
91 days	Proteobacteria	unclassified	212223	1.22222	0.222222
42 days	Proteobacteria	unclassified	212688	2.1	0.498154
91 days	Proteobacteria	unclassified	212688	1.05	0.283333
91 days	Proteobacteria	Rhodoplanes	212776	0.5	0.0688577
42 days	Chloroflexi	unclassified	213308	1.25	0.163663
91 days	Chloroflexi	unclassified	213308	1.25	0.163663
91 days	Proteobacteria	Bdellovibrio	213370	2	0.174423
91 days	Proteobacteria	unclassified	214611	0.875	0.0659762
0 days	Actinobacteria	unclassified	215003	1.2	0.133333
42 days	Actinobacteria	unclassified	215003	0.6	0.0666667
91 days	Actinobacteria	unclassified	215003	1.95	0.253058
91 days	Planctomycetes	unclassified	215591	5.5	0.921954
42 days	Planctomycetes	unclassified	215748	1.83333	0.307318
91 days	Planctomycetes	unclassified	216191	3.66667	0.614636
0 days	Bacteroidetes	unclassified	216350	1.88889	0.351364
91 days	Planctomycetes	unclassified	216375	6.41667	1.14454
42 days	Proteobacteria	Rhodoplanes	216748	0.375	0.0768295
91 days	Proteobacteria	Rhodoplanes	216748	0.375	0.0768295
91 days	Planctomycetes	unclassified	216912	6.6	0.748331
42 days	Firmicutes	Coprococcus	217060	0.222222	0.0555556
91 days	Armatimonadetes	Fimbriimonas	217700	49.92	6.63574
0 days	Chloroflexi	unclassified	217746	2.28571	0.606092
28 days	Chloroflexi	unclassified	217746	1.14286	0.303046
91 days	Chloroflexi	unclassified	217746	2.28571	0.41486
0 days	Proteobacteria	unclassified	217748	0.407407	0.0489954
28 days	Proteobacteria	unclassified	217748	0.407407	0.0489954
42 days	Proteobacteria	unclassified	217748	1.62963	0.148346
91 days	Proteobacteria	unclassified	217748	83.3556	4.93638
91 days	Proteobacteria	unclassified	217902	0.761905	0.0952381
07 days	Proteobacteria	unclassified	218061	0.761905	0.0952381
14 days	Proteobacteria	unclassified	218061	0.571429	0.0510246
28 days	Proteobacteria	unclassified	218061	1.29524	0.114961
42 days	Proteobacteria	unclassified	218061	1.2381	0.145334
0 days	Verrucomicrobia	unclassified	218116	0.916667	0.153659
91 days	Verrucomicrobia	unclassified	218116	0.916667	0.153659
91 days	Proteobacteria	Rhizobium	218446	0.866667	0.2
07 days	Proteobacteria	unclassified	218704	0.571429	0.0714286
91 days	Proteobacteria	unclassified	218704	1.52381	0.163577
91 days	Acidobacteria	unclassified	218934	1.27273	0.194978
0 days	Proteobacteria	unclassified	219151	0.2	0
28 days	Proteobacteria	unclassified	219151	0.2	0
07 days	Bacteroidetes	Chryseobacterium	219189	3.61429	0.35405
14 days	Bacteroidetes	Chryseobacterium	219189	56.3357	5.42489
28 days	Bacteroidetes	Chryseobacterium	219189	16.1857	1.89269
42 days	Bacteroidetes	Chryseobacterium	219189	4.24286	0.590318
91 days	Bacteroidetes	Chryseobacterium	219189	1.17857	0.223036
14 days	Bacteroidetes	Chryseobacterium	219549	1.17857	0.155627
42 days	Bacteroidetes	Flavobacterium	219727	0.266667	0.0408248
28 days	Actinobacteria	unclassified	220524	0.863636	0.136364
42 days	Actinobacteria	unclassified	220524	0.863636	0.0762296
42 days	Proteobacteria	unclassified	220970	0.583333	0.0451938
0 days	Firmicutes	Lactobacillus	221299	0.380952	0.047619
07 days	Bacteroidetes	unclassified	221497	0.47619	0.099127
14 days	Bacteroidetes	unclassified	221497	1.14286	0.159531
28 days	Bacteroidetes	unclassified	221497	1.42857	0.238095
42 days	Bacteroidetes	unclassified	221497	0.833333	0.118162
91 days	Verrucomicrobia	Candidatus Xiphinematobacter	221896	9.15	1.09504
91 days	Proteobacteria	unclassified	222088	1.08333	0.215933
91 days	Proteobacteria	unclassified	222183	1.22222	0.146986
91 days	Proteobacteria	unclassified	222209	0.75	0.153659
91 days	Proteobacteria	Steroidobacter	222645	2.91667	0.247573
0 days	Proteobacteria	unclassified	222649	0.380952	0.047619
42 days	Firmicutes	Coprococcus	222733	0.222222	0.0555556
07 days	Proteobacteria	Sphingomonas	222868	0.6	0.163299
42 days	Proteobacteria	unclassified	222900	0.814815	0.0979908
91 days	Actinobacteria	unclassified	223441	1.05	0.100957
91 days	Actinobacteria	unclassified	223764	0.722222	0.121081
07 days	Proteobacteria	Sphingopyxis	223891	0.75	0.170783
28 days	Proteobacteria	Sphingopyxis	223891	0.75	0.115142
42 days	Proteobacteria	Sphingopyxis	223891	0.9	0.105591
91 days	Proteobacteria	Sphingopyxis	223891	3	0.406242
28 days	Proteobacteria	unclassified	225259	0.375	0.0416667
42 days	Proteobacteria	unclassified	225259	0.375	0.0284638
91 days	Proteobacteria	unclassified	225259	0.75	0.0569275
0 days	Proteobacteria	Cellvibrio	225453	1.13333	0.227367
28 days	Proteobacteria	Cellvibrio	225453	1.7	0.495536
42 days	Proteobacteria	Cellvibrio	225453	2.38	0.343519
91 days	Proteobacteria	Cellvibrio	225453	5.78	0.787637
07 days	Proteobacteria	unclassified	225487	0.34375	0.065763
28 days	Proteobacteria	Agrobacterium	225582	0.555556	0.0888488
91 days	Proteobacteria	Sphingomonas	225933	0.6	0.163299
91 days	Verrucomicrobia	unclassified	226240	2.14286	0.375882
42 days	Proteobacteria	unclassified	226410	1.14286	0.142857
42 days	Proteobacteria	Devosia	226508	0.642857	0.0970523
0 days	Proteobacteria	unclassified	227453	0.56	0.0653197
07 days	Proteobacteria	unclassified	228494	0.777778	0.111111
14 days	Proteobacteria	unclassified	228494	0.777778	0.111111
28 days	Proteobacteria	unclassified	228494	0.388889	0.0555556
91 days	Proteobacteria	unclassified	228494	0.777778	0.111111
0 days	Proteobacteria	unclassified	228556	2.8	0.442217
14 days	Proteobacteria	unclassified	228556	1.4	0.152177
28 days	Proteobacteria	unclassified	228556	1.75	0.170783
42 days	Proteobacteria	unclassified	228556	2.8	0.467918
91 days	Proteobacteria	unclassified	228556	2.33333	0.34016
0 days	Proteobacteria	Gluconobacter	229359	0.257143	0.0571429
28 days	Bacteroidetes	Flavobacterium	230812	0.4	0.061864
42 days	Bacteroidetes	Flavobacterium	230812	0.4	0.061864
42 days	Proteobacteria	unclassified	231088	0.833333	0.105409
14 days	Proteobacteria	Citrobacter	232696	3.73333	0.355364
28 days	Proteobacteria	Citrobacter	232696	1.4	0.221108
42 days	Proteobacteria	Citrobacter	232696	3.5	0.457137
91 days	Proteobacteria	Citrobacter	232696	1.4	0.221108
91 days	Proteobacteria	unclassified	233724	2	0.377964
91 days	Bacteroidetes	unclassified	234394	1.25926	0.234243
91 days	Bacteroidetes	unclassified	235423	34.1333	6.22461
0 days	Firmicutes	Paenibacillus	235578	0.325	0.0580948
42 days	Actinobacteria	unclassified	235698	1.5	0.267261
91 days	Actinobacteria	unclassified	235698	1.5	0.182574
0 days	Firmicutes	Paenibacillus	235985	0.875	0.121935
14 days	Firmicutes	Paenibacillus	235985	0.25	0.0357665
28 days	Firmicutes	Paenibacillus	235985	0.166667	0.019118
42 days	Firmicutes	Paenibacillus	235985	0.333333	0.0419054
91 days	Proteobacteria	unclassified	236367	0.75	0.0833333
42 days	Actinobacteria	Agromyces	236466	1.25	0.25
91 days	Actinobacteria	Agromyces	236466	2.5	0.5
07 days	Firmicutes	Leuconostoc	237081	0.6	0.0471405
07 days	Bacteroidetes	Pedobacter	237550	2.63889	0.490619
14 days	Bacteroidetes	Pedobacter	237550	10.6667	0.987793
28 days	Bacteroidetes	Pedobacter	237550	8.66667	0.92088
42 days	Bacteroidetes	Pedobacter	237550	4.11111	0.400617
91 days	Bacteroidetes	Pedobacter	237550	2.40741	0.743188
42 days	Proteobacteria	Sphingomonas	237613	0.5625	0.0625
91 days	Proteobacteria	Sphingomonas	237613	1.125	0.0952501
91 days	Proteobacteria	unclassified	238068	0.380952	0.047619
42 days	Proteobacteria	Polaromonas	238109	0.555556	0.0555556
91 days	Proteobacteria	Polaromonas	238109	0.833333	0.0903877
91 days	Firmicutes	Clostridium	238205	0.583333	0.159571
42 days	Proteobacteria	unclassified	239066	0.583333	0.0833333
07 days	Proteobacteria	unclassified	239195	0.267857	0.0367977
14 days	Proteobacteria	unclassified	239195	0.160714	0.00985138
28 days	Proteobacteria	unclassified	239195	0.160714	0.0121988
42 days	Proteobacteria	unclassified	239195	0.160714	0.0178571
91 days	Proteobacteria	unclassified	239195	0.160714	0.0178571
91 days	Proteobacteria	unclassified	239206	1.45833	0.201706
91 days	Actinobacteria	unclassified	239893	1.2	0.133333
14 days	Proteobacteria	Pseudomonas	239924	0.340909	0.0508197
91 days	Proteobacteria	Pseudomonas	239924	0.340909	0.0508197
91 days	Bacteroidetes	Flavobacterium	240032	0.666667	0.105409
0 days	Proteobacteria	unclassified	240087	1.42593	0.195827
91 days	Proteobacteria	unclassified	240087	0.814815	0.0979908
07 days	Proteobacteria	unclassified	240135	0.321429	0.0531818
14 days	Proteobacteria	unclassified	240135	0.642857	0.048795
28 days	Proteobacteria	unclassified	240135	0.160714	0.0121988
42 days	Proteobacteria	unclassified	240135	0.241071	0.0283286
91 days	Proteobacteria	unclassified	240135	0.321429	0.0357143
42 days	Firmicutes	Paenibacillus	240501	0.148148	0.0185185
91 days	Proteobacteria	unclassified	240506	0.65	0.0763763
91 days	Proteobacteria	unclassified	241110	0.625	0.0818317
42 days	Proteobacteria	unclassified	241449	0.375	0.0768295
42 days	Proteobacteria	unclassified	241827	0.47619	0.0673435
91 days	Bacteroidetes	unclassified	242136	0.444444	0.0702728
42 days	Planctomycetes	Gemmata	242145	0.928571	0.170034
91 days	Planctomycetes	Gemmata	242145	1.85714	0.340068
0 days	Firmicutes	unclassified	242393	0.666667	0
07 days	Actinobacteria	Clavibacter	242437	6.42857	1.42857
14 days	Actinobacteria	Clavibacter	242437	1.28571	0.156492
28 days	Actinobacteria	Clavibacter	242437	1.28571	0.285714
42 days	Actinobacteria	Clavibacter	242437	2.31429	0.327382
91 days	Actinobacteria	Clavibacter	242437	3.53571	0.655627
0 days	Firmicutes	Natronobacillus	242528	0.5	0.0990981
42 days	Proteobacteria	unclassified	242669	0.47619	0.0639586
91 days	Proteobacteria	unclassified	242669	0.285714	0.0404061
28 days	Proteobacteria	Limnohabitans	243124	0.5	0
42 days	Acidobacteria	unclassified	243166	1.36364	0.243935
91 days	Acidobacteria	unclassified	243166	1.36364	0.243935
0 days	Proteobacteria	unclassified	243185	1.16049	0.112757
07 days	Proteobacteria	unclassified	243185	0.469136	0.0548085
14 days	Proteobacteria	unclassified	243185	1.50617	0.111422
28 days	Proteobacteria	unclassified	243185	3.01235	0.161758
42 days	Proteobacteria	unclassified	243185	1.35802	0.124396
91 days	Proteobacteria	unclassified	243185	0.864198	0.0948519
14 days	Proteobacteria	Agrobacterium	243829	0.555556	0.160174
42 days	Proteobacteria	Agrobacterium	243829	1.11111	0.175494
91 days	Proteobacteria	Agrobacterium	243829	1.11111	0.320349
42 days	Actinobacteria	Pimelobacter	243943	1.25	0.163663
91 days	Planctomycetes	unclassified	244050	1.83333	0.307318
14 days	Proteobacteria	Agrobacterium	244116	0.777778	0.172554
28 days	Proteobacteria	Agrobacterium	244116	2.59259	0.750481
42 days	Proteobacteria	Agrobacterium	244116	4.35556	0.992814
91 days	Proteobacteria	Agrobacterium	244116	1.55556	0.533922
14 days	Proteobacteria	unclassified	244248	0.340909	0.0508197
0 days	Firmicutes	Paenibacillus	244336	0.4875	0.0548944
91 days	Proteobacteria	Bosea	245601	1.25	0.257464
91 days	Verrucomicrobia	Opitutus	245910	1.25	0.163663
14 days	Nitrospirae	unclassified	246040	1.5	0.341565
91 days	Nitrospirae	unclassified	246040	5	0.928841
14 days	Proteobacteria	unclassified	246060	1.2037	0.185399
28 days	Proteobacteria	unclassified	246060	1.44444	0.150103
42 days	Proteobacteria	unclassified	246060	0.962963	0.116103
07 days	Bacteroidetes	Pedobacter	246425	0.555556	0.111111
14 days	Bacteroidetes	Pedobacter	246425	0.555556	0.0602585
91 days	Bacteroidetes	Pedobacter	246425	0.555556	0.111111
28 days	Acidobacteria	unclassified	246466	0.611111	0.111111
42 days	Acidobacteria	unclassified	246466	0.611111	0.111111
91 days	Acidobacteria	unclassified	246466	1.375	0.153498
91 days	Proteobacteria	Pseudomonas	246575	0.433333	0.0509175
28 days	Proteobacteria	unclassified	246691	1.1	0.0641689
42 days	Proteobacteria	unclassified	246691	11.6	0.773457
91 days	Proteobacteria	unclassified	246691	87.3	3.74464
42 days	Proteobacteria	unclassified	246739	0.47619	0.0673435
91 days	Proteobacteria	unclassified	246739	0.47619	0.0457509
91 days	Proteobacteria	Aquicella	247080	1.5	0
91 days	BRC1	unclassified	247643	1	0.121268
91 days	Chloroflexi	unclassified	247875	8.75	1.08116
91 days	Proteobacteria	Rhodoplanes	247905	3.9	0.422275
42 days	Proteobacteria	Caulobacter	248395	1.6	0.354284
91 days	Proteobacteria	Caulobacter	248395	2.8	0.691326
42 days	Firmicutes	Paenibacillus	248417	0.4875	0.0651955
91 days	Firmicutes	Paenibacillus	248417	0.4875	0.0952519
91 days	Bacteroidetes	Flavobacterium	248591	0.75	0.144338
91 days	Gemmatimonadetes	unclassified	249280	1.125	0.164282
14 days	Actinobacteria	Microbacterium	249375	1.5	0.267261
28 days	Actinobacteria	Microbacterium	249375	3	0.562731
42 days	Actinobacteria	Microbacterium	249375	1.5	0.182574
91 days	Actinobacteria	Microbacterium	249375	1.5	0.182574
07 days	Actinobacteria	Clavibacter	249999	1.92857	0.354938
14 days	Actinobacteria	Clavibacter	249999	1.28571	0.194105
42 days	Actinobacteria	Clavibacter	249999	1.28571	0.285714
0 days	Actinobacteria	unclassified	250148	0.733333	0.0458831
91 days	Actinobacteria	unclassified	250148	1.1	0.1
91 days	Proteobacteria	unclassified	250187	0.5	0
28 days	Proteobacteria	Agrobacterium	250206	1.05556	0.234447
42 days	Proteobacteria	Agrobacterium	250206	1.47778	0.169078
91 days	Proteobacteria	Agrobacterium	250206	1.58333	0.27735
91 days	Gemmatimonadetes	unclassified	250371	1.875	0.222971
14 days	Proteobacteria	Luteibacter	250626	0.666667	0.0833333
0 days	Gemmatimonadetes	unclassified	250850	0.75	0.111803
07 days	Firmicutes	Leuconostoc	251243	0.4	0.05547
28 days	Proteobacteria	unclassified	251255	0.507937	0.0545256
42 days	Proteobacteria	unclassified	251255	0.380952	0.0323508
91 days	Proteobacteria	unclassified	251255	0.380952	0.047619
42 days	Verrucomicrobia	Chthoniobacter	251499	2	0.212814
91 days	Verrucomicrobia	Chthoniobacter	251499	2.4	0.291548
91 days	Firmicutes	Cohnella	251819	0.375	0.0472456
28 days	Planctomycetes	Planctomyces	252045	1.625	0.323899
0 days	Proteobacteria	unclassified	252345	0.625	0.0818317
07 days	Proteobacteria	unclassified	252345	0.625	0.0559017
14 days	Proteobacteria	unclassified	252345	12.375	1.01238
28 days	Proteobacteria	unclassified	252345	16.5	1.21555
42 days	Proteobacteria	unclassified	252345	11.875	0.970023
91 days	Proteobacteria	unclassified	252345	8.375	0.859664
42 days	Firmicutes	unclassified	252995	0.3	0
91 days	Proteobacteria	Rhodoplanes	253167	0.375	0.0768295
42 days	Proteobacteria	unclassified	253214	0.740741	0.0833031
91 days	Proteobacteria	unclassified	253214	1.11111	0.159429
14 days	Actinobacteria	unclassified	253247	3.75	0.504149
28 days	Actinobacteria	unclassified	253247	2.5	0.294884
42 days	Actinobacteria	unclassified	253247	3	0.534522
91 days	Actinobacteria	unclassified	253247	1.5	0.182574
0 days	Bacteroidetes	Chryseobacterium	253429	1.44048	0.192032
07 days	Bacteroidetes	Chryseobacterium	253429	1.17857	0.157935
14 days	Bacteroidetes	Chryseobacterium	253429	87.7643	7.69935
28 days	Bacteroidetes	Chryseobacterium	253429	74.5643	6.58849
42 days	Bacteroidetes	Chryseobacterium	253429	24.3571	2.79866
91 days	Bacteroidetes	Chryseobacterium	253429	2.98571	0.581213
91 days	Bacteroidetes	unclassified	253908	2.28571	0.245904
91 days	Proteobacteria	Phenylobacterium	254401	4.2	0.971608
0 days	Actinobacteria	Cellulomonas	254649	0.333333	0
07 days	Actinobacteria	Cellulomonas	254649	0.333333	0
14 days	Actinobacteria	Cellulomonas	254649	0.5	0.0430331
28 days	Actinobacteria	Cellulomonas	254649	0.444444	0.0327649
42 days	Actinobacteria	Cellulomonas	254649	4.26667	0.300806
91 days	Actinobacteria	Cellulomonas	254649	10	0.884176
28 days	Proteobacteria	unclassified	254744	0.375	0.0768295
91 days	Proteobacteria	unclassified	254744	0.75	0.153659
14 days	Proteobacteria	unclassified	254938	0.363636	0.030303
28 days	Proteobacteria	unclassified	254938	0.363636	0.030303
42 days	Proteobacteria	unclassified	254938	0.363636	0.030303
91 days	Proteobacteria	unclassified	254938	0.545455	0.0516466
91 days	Proteobacteria	unclassified	254949	6.82407	1.06603
91 days	Verrucomicrobia	Prosthecobacter	254951	1.60714	0.17128
91 days	Proteobacteria	unclassified	255051	2.72222	0.280704
0 days	Firmicutes	Staphylococcus	255161	0.2	0
0 days	Bacteroidetes	unclassified	255448	0.62963	0.117121
42 days	Bacteroidetes	unclassified	255448	0.62963	0.117121
91 days	Bacteroidetes	unclassified	255448	1.88889	0.299836
0 days	Proteobacteria	Sphingobium	256089	6.51852	0.783926
14 days	Proteobacteria	Sphingobium	256089	1.05926	0.144207
28 days	Proteobacteria	Sphingobium	256089	2.85185	0.19115
42 days	Proteobacteria	Sphingobium	256089	2.75	0.169226
91 days	Proteobacteria	Sphingobium	256089	1.22222	0.146986
42 days	Proteobacteria	Pseudomonas	256215	0.611111	0.0762216
91 days	Proteobacteria	Pseudomonas	256215	1.1	0.158393
14 days	Proteobacteria	Ochrobactrum	256276	2.25185	0.210594
28 days	Proteobacteria	Ochrobactrum	256276	3.91111	0.362124
42 days	Proteobacteria	Ochrobactrum	256276	12.3259	0.977324
91 days	Proteobacteria	Ochrobactrum	256276	11.7333	1.45935
42 days	Proteobacteria	Rhodoplanes	256335	1.125	0.230489
91 days	Proteobacteria	Rhodoplanes	256335	0.9375	0.141509
91 days	Firmicutes	Tepidimicrobium	256589	0.285714	NA
42 days	Proteobacteria	unclassified	256823	1.4	0.296273
91 days	Proteobacteria	unclassified	256823	45.36	4.16298
91 days	Chloroflexi	unclassified	256904	5.71429	1.51523
91 days	Verrucomicrobia	Candidatus Xiphinematobacter	256945	2.85	0.313786
91 days	Proteobacteria	unclassified	257270	1.22222	0.222222
91 days	Actinobacteria	unclassified	257322	0.6	0.0666667
91 days	Bacteroidetes	Sporocytophaga	257500	1.78571	0.476126
91 days	Proteobacteria	unclassified	257791	1.4	0.244949
91 days	Proteobacteria	unclassified	257891	1.22222	0.222222
0 days	Firmicutes	Alicyclobacillus	258187	0.2	0
91 days	Proteobacteria	unclassified	260534	0.75	0.133631
07 days	Proteobacteria	Pseudomonas	260730	0.566667	0.0683462
14 days	Proteobacteria	Pseudomonas	260730	0.444444	0.0386005
28 days	Proteobacteria	Pseudomonas	260730	0.333333	0
42 days	Proteobacteria	Pseudomonas	260730	0.166667	0
0 days	Proteobacteria	Pseudomonas	260790	0.166667	0
07 days	Proteobacteria	Pseudomonas	260790	0.466667	0.0349927
14 days	Proteobacteria	Pseudomonas	260790	0.388889	0.0291792
28 days	Proteobacteria	Pseudomonas	260790	0.458333	0.0512487
42 days	Proteobacteria	Pseudomonas	260790	0.266667	0.0116642
91 days	Proteobacteria	Pseudomonas	260790	0.166667	0
91 days	Actinobacteria	unclassified	260834	1	0.121268
42 days	Proteobacteria	Hydrogenophaga	261198	0.47619	0.0673435
91 days	Proteobacteria	unclassified	261435	1.71429	0.214286
14 days	Proteobacteria	Pseudomonas	262708	0.166667	0
28 days	Proteobacteria	Pseudomonas	262708	0.166667	0
91 days	Actinobacteria	unclassified	263122	1.5	0.267261
14 days	Actinobacteria	Microbacterium	263590	3	0.534522
91 days	Bacteroidetes	Flavobacterium	264229	0.266667	0.0408248
42 days	Proteobacteria	Bdellovibrio	265055	0.571429	0.0714286
28 days	Proteobacteria	Pseudomonas	265715	0.216667	0.0254588
42 days	Proteobacteria	Pseudomonas	265715	0.216667	0.0175219
0 days	Proteobacteria	unclassified	266510	0.458333	0.0609938
14 days	Proteobacteria	unclassified	266510	0.458333	0.0609938
28 days	Proteobacteria	unclassified	266510	1.74167	0.150728
42 days	Proteobacteria	unclassified	266510	1.03125	0.199888
91 days	Proteobacteria	unclassified	266510	3.09375	0.345942
91 days	Proteobacteria	Aquicella	266984	0.5	0
0 days	Verrucomicrobia	Luteolibacter	267674	1.78571	0.275931
28 days	Verrucomicrobia	Luteolibacter	267674	0.714286	0.14869
42 days	Verrucomicrobia	Luteolibacter	267674	0.714286	0.101015
91 days	Verrucomicrobia	Luteolibacter	267674	2.85714	0.404061
91 days	Proteobacteria	unclassified	268101	0.228571	0.0349927
91 days	Proteobacteria	unclassified	268436	2.4	0.4
91 days	Bacteroidetes	Chryseobacterium	268812	0.785714	0.14869
91 days	Proteobacteria	Achromobacter	268968	0.52381	0.0673435
28 days	Proteobacteria	Delftia	269063	0.428571	0.0952381
42 days	Proteobacteria	Delftia	269063	0.428571	0.0952381
91 days	Proteobacteria	Delftia	269063	0.428571	0.0521641
14 days	Bacteroidetes	Flavobacterium	269476	0.866667	0.134407
28 days	Bacteroidetes	Flavobacterium	269476	0.666667	0.0938736
42 days	Bacteroidetes	Flavobacterium	269476	0.333333	0.0527046
14 days	Proteobacteria	Kaistia	269781	8.82	1.24824
28 days	Proteobacteria	Kaistia	269781	25.34	2.46835
42 days	Proteobacteria	Kaistia	269781	76.72	7.51103
91 days	Proteobacteria	Kaistia	269781	37.24	3.9207
28 days	Proteobacteria	unclassified	270355	1.16667	0.166667
0 days	Firmicutes	Paenibacillus	270826	0.4875	0.0548944
07 days	Proteobacteria	Ochrobactrum	271876	0.740741	0.0833031
14 days	Proteobacteria	Ochrobactrum	271876	9.03704	0.6753
28 days	Proteobacteria	Ochrobactrum	271876	10.3704	0.815411
42 days	Proteobacteria	Ochrobactrum	271876	27.8519	2.09477
91 days	Proteobacteria	Ochrobactrum	271876	9.92593	1.02406
07 days	Proteobacteria	Pseudomonas	271891	0.166667	0
14 days	Proteobacteria	Pseudomonas	271891	0.166667	0
0 days	Firmicutes	Paenibacillus	271922	0.325	0.0365963
42 days	Firmicutes	Paenibacillus	271922	0.4875	0.0548944
14 days	Bacteroidetes	Flavobacterium	272591	2.33333	0.222102
28 days	Bacteroidetes	Flavobacterium	272591	1.83333	0.174629
42 days	Proteobacteria	Devosia	273185	0.857143	0.129756
91 days	Proteobacteria	Devosia	273185	2.73214	0.393803
42 days	Proteobacteria	unclassified	273429	0.7	0.152753
91 days	Proteobacteria	unclassified	273429	0.7	0.152753
0 days	Proteobacteria	unclassified	273647	34.265	5.10381
07 days	Proteobacteria	unclassified	273647	1.265	0.137447
14 days	Proteobacteria	unclassified	273647	0.55	0.105221
28 days	Proteobacteria	unclassified	273647	0.275	0.0526104
42 days	Proteobacteria	unclassified	273647	0.4125	0.0670044
91 days	Proteobacteria	unclassified	273647	0.275	0.0526104
91 days	Planctomycetes	unclassified	273690	0.666667	0.0833333
28 days	Proteobacteria	Myxococcus	274025	0.636364	0.048593
42 days	Proteobacteria	Myxococcus	274025	51.9273	5.71594
91 days	Proteobacteria	Myxococcus	274025	34.4909	2.10545
91 days	Planctomycetes	unclassified	274200	0.875	0.156696
07 days	Proteobacteria	Pseudomonas	274219	0.566667	0.0356348
14 days	Proteobacteria	Pseudomonas	274219	0.166667	0
28 days	Proteobacteria	Pseudomonas	274219	0.291667	0.0221285
42 days	Proteobacteria	Pseudomonas	274219	0.166667	0
42 days	Proteobacteria	Yersinia	274754	0.163265	0.0204082
42 days	Proteobacteria	Agrobacterium	275052	0.555556	0.160174
91 days	Proteobacteria	Agrobacterium	275052	2.77778	0.800872
91 days	Proteobacteria	unclassified	275053	0.375	0.0528777
91 days	Proteobacteria	Sphingobium	275764	0.407407	0.0489954
0 days	Firmicutes	Bacillus	276225	0.388889	0.0734931
91 days	Proteobacteria	unclassified	276429	1.57143	0.10514
0 days	Firmicutes	Bacillus	276657	0.305556	0.0424313
07 days	Proteobacteria	Pseudomonas	276867	0.583333	0.019118
42 days	Proteobacteria	Pseudomonas	276867	0.166667	0
0 days	Firmicutes	Paenibacillus	276959	50.6025	12.9461
07 days	Firmicutes	Paenibacillus	276959	0.1625	0.0125
14 days	Firmicutes	Paenibacillus	276959	2.2425	0.164
28 days	Firmicutes	Paenibacillus	276959	1.6575	0.0918393
42 days	Firmicutes	Paenibacillus	276959	3.4125	0.241554
91 days	Firmicutes	Paenibacillus	276959	1.56	0.121887
91 days	Proteobacteria	Methylibium	277521	1	0
91 days	Firmicutes	Paenibacillus	277951	0.416667	0.0523567
0 days	Firmicutes	Paenibacillus	278281	0.325	0.0580948
91 days	Bacteroidetes	Cryomorpha	278327	0.888889	0.140546
28 days	Proteobacteria	Devosia	278399	0.642857	0.0970523
42 days	Proteobacteria	Devosia	278399	1.28571	0.194105
91 days	Proteobacteria	Devosia	278399	0.642857	0.142857
42 days	Actinobacteria	Rhodococcus	278795	1.1	0.219504
91 days	Actinobacteria	Rhodococcus	278795	0.733333	0.146336
91 days	Planctomycetes	Gemmata	279203	0.928571	0.170034
14 days	Proteobacteria	Rhodoferax	279450	0.555556	0.0555556
91 days	Proteobacteria	Rhodoferax	279450	1.66667	0.166667
07 days	Proteobacteria	Pseudomonas	279948	0.673077	0.0431696
14 days	Proteobacteria	Pseudomonas	279948	0.576923	0.0675895
28 days	Proteobacteria	Pseudomonas	279948	0.833333	0.0793587
42 days	Proteobacteria	Pseudomonas	279948	0.288462	0.0270449
91 days	Proteobacteria	unclassified	280453	1.4	0.210263
14 days	Proteobacteria	Pseudomonas	280459	0.192308	0.00975495
0 days	Firmicutes	unclassified	281310	0.238095	0.0366051
91 days	Proteobacteria	unclassified	281360	0.28	0.0156893
91 days	Bacteroidetes	unclassified	282480	1.71429	0.184428
28 days	Bacteroidetes	Pedobacter	282928	1.11111	0.222222
42 days	Bacteroidetes	Pedobacter	282928	0.833333	0.145065
91 days	Bacteroidetes	Pedobacter	282928	1.88889	0.330769
91 days	Chloroflexi	unclassified	284171	1.14286	0.303046
42 days	Actinobacteria	Agrococcus	284241	1.5	0.267261
0 days	Proteobacteria	unclassified	284308	3.4375	0.457453
28 days	Bacteroidetes	Pedobacter	284420	1.11111	0.222222
42 days	Bacteroidetes	Pedobacter	284420	1.11111	0.222222
28 days	Proteobacteria	Janthinobacterium	285269	0.65	0.0744375
42 days	Proteobacteria	Janthinobacterium	285269	0.866667	0.101835
0 days	Proteobacteria	unclassified	285497	2.5	0.408248
07 days	Proteobacteria	unclassified	285497	0.625	0.0818317
42 days	Proteobacteria	unclassified	285497	1.04167	0.150231
91 days	Proteobacteria	unclassified	285497	3.125	0.409159
91 days	Actinobacteria	unclassified	285591	1.08333	0.157855
14 days	Proteobacteria	Janthinobacterium	285908	0.433333	0.0350438
14 days	Actinobacteria	Cryobacterium	286579	1.28571	0.285714
07 days	Actinobacteria	unclassified	287021	0.75	0.115142
07 days	Proteobacteria	Pseudomonas	287032	1.10577	0.0607252
14 days	Proteobacteria	Pseudomonas	287032	0.320513	0.0223997
28 days	Proteobacteria	Pseudomonas	287032	0.480769	0.0322518
42 days	Proteobacteria	Pseudomonas	287032	0.961538	0.0867953
91 days	Proteobacteria	Pseudomonas	287032	0.288462	0.0275057
91 days	Proteobacteria	unclassified	287179	1	0
91 days	Proteobacteria	unclassified	287211	1.4	0.210263
0 days	Proteobacteria	Pseudomonas	288207	0.305556	0.0555556
0 days	Proteobacteria	unclassified	288283	14.75	2.86698
07 days	Proteobacteria	unclassified	288283	0.9375	0.119678
14 days	Proteobacteria	unclassified	288283	1.875	0.245495
28 days	Proteobacteria	unclassified	288283	0.625	0.0818317
42 days	Proteobacteria	unclassified	288283	6.625	0.416699
91 days	Proteobacteria	unclassified	288283	1.75	0.170783
07 days	Proteobacteria	Plesiomonas	289174	0.833333	0.0745356
14 days	Proteobacteria	Plesiomonas	289174	0.333333	0
28 days	Proteobacteria	Plesiomonas	289174	0.3	0.0254588
42 days	Proteobacteria	Plesiomonas	289174	0.166667	0
91 days	Proteobacteria	Plesiomonas	289174	0.333333	0
0 days	Firmicutes	Lactobacillus	290573	0.8	0
0 days	Firmicutes	Lactobacillus	292057	0.380952	0.047619
0 days	Firmicutes	Lactobacillus	292175	0.2	0
42 days	Firmicutes	unclassified	293097	0.333333	0
07 days	Proteobacteria	Pseudomonas	295031	0.283333	0.0385992
14 days	Proteobacteria	Pseudomonas	295031	0.283333	0.0385992
28 days	Proteobacteria	Pseudomonas	295031	0.566667	0.0771984
28 days	Proteobacteria	Comamonas	295086	0.428571	0.0952381
07 days	Firmicutes	Paenibacillus	296852	0.1625	0.0263052
42 days	Firmicutes	Oscillospira	297111	0.5	0
0 days	Firmicutes	unclassified	297314	0.533333	0.0557773
07 days	Firmicutes	unclassified	297314	0.5	0.0430331
91 days	Actinobacteria	unclassified	297615	1.2	0.171679
0 days	Firmicutes	unclassified	298853	0.1875	0.0350382
07 days	Firmicutes	unclassified	298853	0.25	0.0597614
91 days	Bacteroidetes	unclassified	299710	0.52381	0.099127
28 days	Actinobacteria	unclassified	300387	0.740741	0.106286
42 days	Actinobacteria	unclassified	300387	0.555556	0.0419961
91 days	Actinobacteria	unclassified	300387	0.555556	0.0602585
28 days	Actinobacteria	Corynebacterium	300811	0.3	0.0333333
28 days	Firmicutes	Paenibacillus	301377	0.1625	0.0182981
91 days	Firmicutes	Paenibacillus	301377	0.1625	0.0182981
0 days	Firmicutes	unclassified	301677	0.375	0.075
0 days	Firmicutes	unclassified	301921	68.8214	8.13898
07 days	Firmicutes	unclassified	301921	5.92857	0.62326
14 days	Firmicutes	unclassified	301921	0.357143	0.0596319
42 days	Firmicutes	unclassified	301921	0.357143	0.0714286
91 days	Firmicutes	unclassified	302429	1	0
07 days	Firmicutes	Leuconostoc	303239	0.25	0
28 days	Proteobacteria	unclassified	303607	0.75	0.188982
42 days	Proteobacteria	unclassified	303643	0.34375	0.065763
91 days	Proteobacteria	unclassified	303643	0.515625	0.0837554
42 days	Firmicutes	unclassified	303809	0.266667	0.0421637
0 days	Actinobacteria	unclassified	304089	0.8	0.152753
28 days	Actinobacteria	unclassified	304089	1.6	0.305505
42 days	Actinobacteria	unclassified	304089	1.6	0.29595
91 days	Actinobacteria	unclassified	304089	7.36	0.729417
14 days	Proteobacteria	Pseudomonas	304556	0.384615	0.0347181
0 days	Firmicutes	unclassified	304724	5.16	0.236046
07 days	Firmicutes	unclassified	304724	3.24	0.179411
42 days	Firmicutes	unclassified	304724	0.2	0
0 days	Bacteroidetes	unclassified	305278	1.66667	0.333333
07 days	Bacteroidetes	unclassified	305278	3	0.383238
14 days	Bacteroidetes	unclassified	305278	7.55556	1.01751
28 days	Bacteroidetes	unclassified	305278	2.77778	0.394189
42 days	Bacteroidetes	unclassified	305278	1.52778	0.177108
91 days	Bacteroidetes	unclassified	305278	0.555556	0.111111
0 days	Proteobacteria	Phenylobacterium	305420	8.4	2.26667
14 days	Proteobacteria	Phenylobacterium	305420	1.05	0.283333
42 days	Proteobacteria	Phenylobacterium	305420	3.15	0.85
91 days	Proteobacteria	Phenylobacterium	305420	2.1	0.566667
91 days	Proteobacteria	unclassified	305498	1.25	0.163663
14 days	Proteobacteria	unclassified	305982	1.14286	0.142857
28 days	Proteobacteria	unclassified	305982	1.14286	0.142857
14 days	Proteobacteria	Agrobacterium	306515	1.80556	0.340709
28 days	Proteobacteria	Agrobacterium	306515	1.33333	0.172255
42 days	Proteobacteria	Agrobacterium	306515	5.44444	0.724303
91 days	Proteobacteria	Agrobacterium	306515	4.33333	0.736623
14 days	Bacteroidetes	Pedobacter	306541	1.66667	0.237404
28 days	Bacteroidetes	Pedobacter	306541	10.5556	0.978483
42 days	Bacteroidetes	Pedobacter	306541	12.5556	1.18616
91 days	Bacteroidetes	Pedobacter	306541	5.77778	0.60928
14 days	Firmicutes	Brevibacillus	307934	0.133333	0.0333333
91 days	Bacteroidetes	unclassified	308017	1.88889	0.351364
91 days	Planctomycetes	unclassified	308164	3	0.5
14 days	Proteobacteria	unclassified	309648	1.28571	0.137922
28 days	Proteobacteria	unclassified	309648	1.54286	0.185409
42 days	Proteobacteria	unclassified	309648	4.45714	0.631582
91 days	Proteobacteria	unclassified	309648	1.71429	0.245904
07 days	Proteobacteria	unclassified	309818	2.57143	0.368856
14 days	Proteobacteria	unclassified	309818	4.45714	0.346002
28 days	Proteobacteria	unclassified	309818	12.9429	1.0073
42 days	Proteobacteria	unclassified	309818	48.8571	3.75894
91 days	Proteobacteria	unclassified	309818	7.54286	0.72195
0 days	Proteobacteria	unclassified	310003	28.25	5.47761
07 days	Proteobacteria	unclassified	310003	1.875	0.186489
14 days	Proteobacteria	unclassified	310003	9.875	1.03616
28 days	Proteobacteria	unclassified	310003	8.25	0.699588
42 days	Proteobacteria	unclassified	310003	16.75	0.97023
91 days	Proteobacteria	unclassified	310003	4.625	0.502478
42 days	Actinobacteria	unclassified	310485	3.6	0.6
14 days	Proteobacteria	unclassified	310563	0.5	0
28 days	Proteobacteria	unclassified	310563	0.5	0
91 days	Proteobacteria	unclassified	310563	0.5	0
0 days	Proteobacteria	Sphingomonas	312453	0.407407	0.0489954
91 days	Proteobacteria	unclassified	313833	0.416667	0.0545545
91 days	Verrucomicrobia	unclassified	314513	0.714286	0.14869
0 days	Firmicutes	Leuconostoc	315506	18.16	1.12812
07 days	Firmicutes	Leuconostoc	315506	3.84	0.226897
14 days	Firmicutes	Leuconostoc	315506	0.6	0
91 days	Bacteroidetes	unclassified	315553	1.77778	0.151057
0 days	Proteobacteria	Rhodoplanes	316335	0.375	0.0768295
91 days	Proteobacteria	Rhodoplanes	316335	0.75	0.153659
91 days	Proteobacteria	unclassified	316649	1.425	0.202858
14 days	Bacteroidetes	Pedobacter	317024	0.555556	0.111111
28 days	Bacteroidetes	Pedobacter	317024	2.08333	0.220935
42 days	Bacteroidetes	Pedobacter	317024	9.77778	0.997229
91 days	Bacteroidetes	Pedobacter	317024	46.4444	7.2899
0 days	GN02	unclassified	317368	1	0
42 days	Bacteroidetes	Flavisolibacter	317483	0.62963	0.0803446
91 days	Bacteroidetes	Flavisolibacter	317483	2.09877	0.226326
42 days	Proteobacteria	Sphingobium	317501	0.814815	0.0979908
42 days	Proteobacteria	unclassified	318134	0.5	0
91 days	Proteobacteria	unclassified	318134	1	0.188982
91 days	Planctomycetes	unclassified	318184	3.71429	0.680136
91 days	Proteobacteria	Rhodoplanes	318586	0.375	0.0768295
0 days	Actinobacteria	unclassified	319944	1.44444	0.242161
07 days	Actinobacteria	unclassified	319944	1.44444	0.242161
42 days	Actinobacteria	unclassified	319944	1.44444	0.242161
91 days	Actinobacteria	unclassified	319944	1.625	0.256947
0 days	Bacteroidetes	Flavobacterium	320892	0.666667	0.105409
14 days	Bacteroidetes	Flavobacterium	320892	5.53333	0.763549
28 days	Bacteroidetes	Flavobacterium	320892	2.06667	0.235173
42 days	Bacteroidetes	Flavobacterium	320892	0.833333	0.18292
91 days	Bacteroidetes	Flavobacterium	320892	0.666667	0.105409
28 days	Actinobacteria	Xylanimicrobium	321054	0.277778	0.0277778
42 days	Actinobacteria	Xylanimicrobium	321054	0.416667	0.0467177
91 days	Actinobacteria	Xylanimicrobium	321054	0.277778	0.0277778
0 days	Proteobacteria	Acinetobacter	321405	0.166667	0
28 days	Actinobacteria	Aeromicrobium	321721	0.625	0.0451447
42 days	Actinobacteria	Aeromicrobium	321721	3.375	0.245309
91 days	Actinobacteria	Aeromicrobium	321721	1.625	0.25429
28 days	Proteobacteria	Sphingomonas	321764	0.407407	0.0489954
42 days	Proteobacteria	Sphingomonas	321764	0.407407	0.0489954
14 days	Actinobacteria	unclassified	322234	1.25	0.25
42 days	Actinobacteria	unclassified	322234	1.25	0.25
91 days	Actinobacteria	unclassified	322234	1.25	0.170783
91 days	Proteobacteria	HTCC	322470	2.66667	0.478287
0 days	Actinobacteria	Gordonia	322848	0.7	0.110554
28 days	Proteobacteria	Acinetobacter	322927	0.333333	0
91 days	Proteobacteria	unclassified	323533	2.4	0.4
0 days	Bacteroidetes	unclassified	325365	0.62963	0.117121
91 days	Proteobacteria	unclassified	325711	0.916667	0.108841
91 days	Proteobacteria	unclassified	326232	1.01852	0.17768
91 days	Proteobacteria	unclassified	326873	0.6875	0.0914906
28 days	Bacteroidetes	unclassified	327512	1.14286	0.127644
42 days	Bacteroidetes	unclassified	327512	8.34286	1.16119
91 days	Bacteroidetes	unclassified	327512	1.14286	0.122952
0 days	Firmicutes	Lactobacillus	327765	49.5375	3.83126
07 days	Firmicutes	Lactobacillus	327765	45.1875	2.58358
14 days	Firmicutes	Lactobacillus	327765	4.35	0.242758
28 days	Firmicutes	Lactobacillus	327765	1.2	0.1517
42 days	Firmicutes	Lactobacillus	327765	2.625	0.27352
91 days	Firmicutes	Lactobacillus	327765	1.07812	0.137377
28 days	Proteobacteria	unclassified	328680	1	0
91 days	Proteobacteria	unclassified	328710	0.4	0.0755929
14 days	Proteobacteria	unclassified	328917	0.228571	0.0349927
28 days	Proteobacteria	unclassified	328917	0.380952	0.0433457
42 days	Proteobacteria	unclassified	328917	1.25714	0.13435
91 days	Proteobacteria	unclassified	328917	0.914286	0.100696
91 days	Nitrospirae	Nitrospira	328951	1.5	0.230283
0 days	Proteobacteria	unclassified	329302	0.363636	0.030303
42 days	Proteobacteria	unclassified	329512	1.08333	0.157855
91 days	Proteobacteria	unclassified	329512	0.722222	0.121081
14 days	Proteobacteria	Sphingobium	329731	0.814815	0.0979908
28 days	Proteobacteria	Sphingobium	329731	0.611111	0.0725608
42 days	Proteobacteria	Sphingobium	329731	0.407407	0.0336106
91 days	Proteobacteria	unclassified	329876	0.3	0.027735
91 days	Proteobacteria	unclassified	330250	1.22222	0.146986
28 days	Actinobacteria	unclassified	331048	0.6	0.0666667
42 days	Actinobacteria	unclassified	331048	0.6	0.0666667
91 days	Actinobacteria	unclassified	331048	8.1	0.603197
14 days	Proteobacteria	Sphingomonas	331282	0.5625	0.0625
28 days	Proteobacteria	Sphingomonas	331282	0.5625	0.0625
91 days	Proteobacteria	Sphingomonas	331282	0.5625	0.0625
14 days	Proteobacteria	Ralstonia	331752	0.28125	0.03125
42 days	Proteobacteria	Ralstonia	331752	0.28125	0.0172399
91 days	Proteobacteria	Ralstonia	331752	0.5625	0.0426956
0 days	Proteobacteria	Sphingomonas	332304	0.814815	0.0979908
0 days	Firmicutes	unclassified	332556	0.125	0.025
0 days	Proteobacteria	unclassified	332557	0.458333	0.0614341
07 days	Proteobacteria	unclassified	332557	25.9875	2.4294
14 days	Proteobacteria	unclassified	332557	16.0188	1.44779
28 days	Proteobacteria	unclassified	332557	9.9	0.861331
42 days	Proteobacteria	unclassified	332557	7.35625	0.735266
91 days	Proteobacteria	unclassified	332557	7.08125	0.619358
91 days	Proteobacteria	Achromobacter	332634	0.444444	0.0702728
07 days	Proteobacteria	Pseudomonas	333782	0.384615	0.0347181
14 days	Proteobacteria	Pseudomonas	333782	0.288462	0.0270449
28 days	Proteobacteria	Pseudomonas	333782	0.320513	0.0223997
28 days	Proteobacteria	unclassified	334110	0.571429	0.0656383
42 days	Proteobacteria	unclassified	334110	0.857143	0.158651
91 days	Proteobacteria	unclassified	334110	0.642857	0.088842
28 days	Bacteroidetes	Flavobacterium	334370	0.4	0.061864
28 days	Firmicutes	unclassified	334485	0.291667	0.0416667
42 days	Firmicutes	Lactococcus	335256	0.3	0.019245
91 days	Firmicutes	Lactococcus	335256	0.2	0
0 days	Actinobacteria	Arthrobacter	335422	0.625	0.0376889
07 days	Actinobacteria	Arthrobacter	335422	1.1	0.0371391
14 days	Actinobacteria	Arthrobacter	335422	0.5625	0.0432228
91 days	Actinobacteria	Arthrobacter	335422	0.25	0
91 days	Proteobacteria	Uliginosibacterium	335484	2.31429	0.364109
0 days	Firmicutes	Leuconostoc	335887	0.2	0
91 days	Bacteroidetes	unclassified	336057	0.444444	0.0702728
28 days	Proteobacteria	unclassified	336364	0.583333	0.0833333
42 days	Proteobacteria	unclassified	336364	1.16667	0.136735
91 days	Proteobacteria	unclassified	336364	1.16667	0.152688
42 days	Proteobacteria	unclassified	336745	1.95	0.304516
91 days	Proteobacteria	unclassified	336745	2.6	0.324657
07 days	Proteobacteria	unclassified	338140	0.55	0.0665062
14 days	Proteobacteria	unclassified	338140	0.601562	0.0792634
28 days	Proteobacteria	unclassified	338140	0.6875	0.131526
91 days	Proteobacteria	unclassified	338140	0.6875	0.131526
07 days	Proteobacteria	Pseudomonas	338200	0.192308	0.0173591
14 days	Proteobacteria	Pseudomonas	338200	0.192308	0.0173591
28 days	Proteobacteria	Pseudomonas	338200	0.192308	0.0173591
91 days	Actinobacteria	unclassified	338568	0.37037	0.037037
28 days	Proteobacteria	Tepidimonas	339015	0.375	0.0416667
0 days	Firmicutes	Lactobacillus	339231	0.4	0
42 days	Proteobacteria	Rhodoferax	340208	0.555556	0.0555556
14 days	Verrucomicrobia	unclassified	341698	0.714286	0.14869
28 days	Verrucomicrobia	unclassified	341698	25.5714	2.44985
42 days	Verrucomicrobia	unclassified	341698	25.2857	2.47214
91 days	Verrucomicrobia	unclassified	341698	44.1429	4.5743
07 days	Proteobacteria	unclassified	342096	0.340909	0.0508197
28 days	Proteobacteria	unclassified	342096	0.340909	0.0350689
42 days	Proteobacteria	unclassified	342096	0.340909	0.0508197
0 days	Proteobacteria	unclassified	342724	2.0625	0.274472
28 days	Proteobacteria	Stenotrophomonas	342928	0.458333	0.0609938
91 days	Proteobacteria	Stenotrophomonas	342928	0.916667	0.150616
0 days	Proteobacteria	unclassified	342971	1611.74	123.407
07 days	Proteobacteria	unclassified	342971	133.185	9.79299
14 days	Proteobacteria	unclassified	342971	5.07	0.475901
28 days	Proteobacteria	unclassified	342971	2.535	0.24949
42 days	Proteobacteria	unclassified	342971	2.6	0.272367
91 days	Proteobacteria	unclassified	342971	0.65	0.106719
0 days	Firmicutes	unclassified	343031	0.5	0.0629941
42 days	Actinobacteria	Rhodococcus	343242	0.472222	0.049549
91 days	Actinobacteria	Rhodococcus	343242	1.18056	0.178312
91 days	Proteobacteria	unclassified	343284	0.75	0.0833333
0 days	Firmicutes	Bacillus	344495	0.277778	0.0555556
91 days	Proteobacteria	unclassified	344648	0.583333	0.0833333
0 days	Proteobacteria	unclassified	344861	5.07812	1.2342
14 days	Proteobacteria	unclassified	344861	0.8125	0.170018
28 days	Proteobacteria	unclassified	344861	1.625	0.497763
42 days	Proteobacteria	unclassified	344861	0.8125	0.170018
91 days	Firmicutes	Clostridium	345411	0.666667	0
28 days	Bacteroidetes	Chryseobacterium	345793	0.392857	0.0743452
14 days	Proteobacteria	Ochrobactrum	345813	1.77778	0.138129
28 days	Proteobacteria	Ochrobactrum	345813	5.33333	0.500505
42 days	Proteobacteria	Ochrobactrum	345813	4.88889	0.395967
91 days	Proteobacteria	Ochrobactrum	345813	1.2963	0.153028
91 days	Chloroflexi	unclassified	345978	0.75	0.115142
28 days	Proteobacteria	Sphingobium	346056	0.814815	0.0695722
42 days	Proteobacteria	Sphingobium	346056	2.44444	0.155339
91 days	Proteobacteria	Sphingobium	346056	18.3333	1.41064
14 days	Proteobacteria	Brevundimonas	346085	1.25	0.111803
28 days	Proteobacteria	Brevundimonas	346085	3.5	0.496785
42 days	Proteobacteria	Brevundimonas	346085	1.71875	0.237529
91 days	Proteobacteria	Brevundimonas	346085	1.25	0.111803
28 days	Proteobacteria	unclassified	346293	1.5	0
28 days	Proteobacteria	unclassified	346586	1.75	0.25
42 days	Proteobacteria	unclassified	346586	0.583333	0.0833333
91 days	Proteobacteria	unclassified	346586	1.16667	0.151248
42 days	Bacteroidetes	unclassified	348099	0.952381	0.198254
0 days	Bacteroidetes	unclassified	348170	0.571429	0.0614759
91 days	Bacteroidetes	Flavobacterium	348328	0.333333	0.0527046
07 days	Actinobacteria	Microbacterium	349131	3	0.534522
91 days	Proteobacteria	unclassified	349639	0.375	0.0528777
0 days	Proteobacteria	Rickettsiella	349901	0.833333	0.0710669
91 days	Proteobacteria	Cellvibrio	350896	0.666667	0.262937
91 days	Proteobacteria	unclassified	351395	1.14286	0.142857
91 days	Firmicutes	unclassified	351610	0.291667	0.0416667
91 days	Proteobacteria	unclassified	351743	0.761905	0.0952381
0 days	Firmicutes	Solibacillus	352179	0.25	0.05
42 days	Firmicutes	Solibacillus	352179	0.125	0.025
91 days	Proteobacteria	unclassified	352247	1.4	0.305505
91 days	Bacteroidetes	unclassified	352485	2.28571	0.367909
91 days	Proteobacteria	unclassified	353271	1.125	0.125
42 days	Proteobacteria	unclassified	353491	0.5	0
91 days	Bacteroidetes	unclassified	353686	0.7	0.154689
07 days	Proteobacteria	unclassified	354004	2.93333	0.185841
14 days	Proteobacteria	unclassified	354004	0.416667	0.0573539
28 days	Proteobacteria	unclassified	354004	0.633333	0.0396746
42 days	Proteobacteria	unclassified	354004	0.166667	0
28 days	Proteobacteria	unclassified	354190	1.125	0.0797856
42 days	Proteobacteria	unclassified	354190	0.5	0
91 days	Proteobacteria	unclassified	354190	3	0
0 days	Firmicutes	Lactobacillus	354494	0.2	0
07 days	Firmicutes	Lactobacillus	354494	0.2	0
91 days	Proteobacteria	unclassified	354510	0.28125	0.03125
42 days	Actinobacteria	Verrucosispora	354765	0.533333	0.0783426
28 days	Proteobacteria	Devosia	355188	0.642857	0.142857
42 days	Proteobacteria	Devosia	355188	0.964286	0.158383
91 days	Proteobacteria	Devosia	355188	1.60714	0.263006
0 days	Firmicutes	unclassified	355275	0.3	0.05547
0 days	Actinobacteria	Streptomyces	355626	1.20635	0.198508
42 days	Acidobacteria	unclassified	356083	1.36364	0.243935
91 days	Acidobacteria	unclassified	356083	7.15909	0.889772
91 days	Firmicutes	Anaerostipes	356138	2	0.313112
42 days	Proteobacteria	unclassified	356304	0.75	0.0833333
91 days	Proteobacteria	unclassified	356304	0.375	0.0416667
0 days	Actinobacteria	Patulibacter	356964	0.8	0.152753
91 days	Proteobacteria	unclassified	357011	0.56	0.0815637
0 days	Actinobacteria	unclassified	357131	0.444444	0.0702728
42 days	Proteobacteria	Novosphingobium	357366	0.9	0.128759
91 days	Proteobacteria	Novosphingobium	357366	1.2	0.2
0 days	Acidobacteria	unclassified	357743	1.22222	0.222222
91 days	Proteobacteria	Methylocaldum	357816	1.42857	0.202031
42 days	Proteobacteria	Methylibium	358068	1	0
91 days	Proteobacteria	Methylibium	358068	13.75	0.765959
91 days	Bacteroidetes	unclassified	358280	0.62963	0.0803446
91 days	Proteobacteria	unclassified	360253	3.95833	0.455359
07 days	Firmicutes	Sedimentibacter	360415	0.142857	NA
91 days	Proteobacteria	unclassified	360433	0.814815	0.124145
42 days	Proteobacteria	Sphingopyxis	362083	1.5	0.341565
07 days	Proteobacteria	Acinetobacter	362505	0.333333	0.166667
91 days	Proteobacteria	Acinetobacter	362505	0.333333	0.096225
42 days	Proteobacteria	Hyphomicrobium	363198	2.25	0.400892
07 days	Firmicutes	Leuconostoc	363305	0.375	0.0416667
28 days	Firmicutes	Leuconostoc	363305	0.5	0
91 days	Firmicutes	Clostridium	364085	0.15	0.0341565
0 days	Bacteroidetes	Dysgonomonas	364538	1.03704	0.225288
14 days	Bacteroidetes	Dysgonomonas	364538	0.518519	0.077273
42 days	Bacteroidetes	Dysgonomonas	364538	0.518519	0.112644
91 days	Actinobacteria	unclassified	364546	2.25	0.238883
91 days	Proteobacteria	Luteimonas	364818	0.6875	0.0625
91 days	Firmicutes	Alicyclobacillus	365174	0.2	0
0 days	Proteobacteria	unclassified	366451	0.5	0
07 days	Proteobacteria	unclassified	366451	0.333333	0.0555556
14 days	Proteobacteria	unclassified	366451	0.166667	0
28 days	Proteobacteria	unclassified	366451	0.166667	0
91 days	Proteobacteria	unclassified	366451	0.166667	0
91 days	Proteobacteria	unclassified	366646	0.2	0
28 days	Bacteroidetes	Flavobacterium	367523	1.6	0.406126
42 days	Bacteroidetes	Flavobacterium	367523	0.4	0.061864
91 days	Bacteroidetes	Flavobacterium	367523	0.266667	0.0408248
28 days	Proteobacteria	unclassified	367733	1.375	0.182981
42 days	Proteobacteria	unclassified	367733	0.6875	0.0914906
91 days	Proteobacteria	unclassified	367733	1.375	0.182981
0 days	Firmicutes	Natronobacillus	367808	1.31111	0.249444
91 days	Actinobacteria	unclassified	368218	2.16667	0.363242
07 days	Actinobacteria	unclassified	369423	3	0.534522
14 days	Actinobacteria	unclassified	369423	3.6	0.38364
28 days	Actinobacteria	unclassified	369423	11.7	1.62007
42 days	Actinobacteria	unclassified	369423	14.7	1.24612
91 days	Actinobacteria	unclassified	369423	16.2	1.42918
91 days	Armatimonadetes	unclassified	369522	1.8	0.3
0 days	Proteobacteria	unclassified	369953	0.857143	0.178429
42 days	Proteobacteria	unclassified	369953	0.285714	0.0594762
42 days	Bacteroidetes	unclassified	370124	1.94444	0.528376
91 days	Bacteroidetes	unclassified	370124	11.3889	1.38599
91 days	Actinobacteria	unclassified	370425	0.722222	0.121081
42 days	Bacteroidetes	unclassified	371510	1.11111	0.222222
91 days	Bacteroidetes	unclassified	371510	3	0.433289
0 days	Firmicutes	Paenibacillus	373689	5.0375	0.48615
07 days	Firmicutes	Paenibacillus	373689	0.4875	0.0789156
14 days	Firmicutes	Paenibacillus	373689	0.325	0.0418113
28 days	Firmicutes	Paenibacillus	373689	0.1625	0.014512
42 days	Firmicutes	Paenibacillus	373689	0.4875	0.0489882
91 days	Firmicutes	Paenibacillus	373689	0.284375	0.0466864
14 days	Proteobacteria	unclassified	377546	2.08333	0.320872
28 days	Proteobacteria	unclassified	377546	4.25	0.406281
42 days	Proteobacteria	unclassified	377546	12.75	0.977798
91 days	Proteobacteria	unclassified	377546	41.75	3.34707
28 days	Bacteroidetes	unclassified	382125	0.952381	0.198254
14 days	Proteobacteria	unclassified	383023	0.740741	0.121434
28 days	Proteobacteria	unclassified	383023	0.740741	0.121434
42 days	Proteobacteria	unclassified	383023	1.48148	0.242868
0 days	Firmicutes	Bacillus	383122	1.68519	0.240412
07 days	Firmicutes	Bacillus	383122	0.194444	0.0367465
42 days	Proteobacteria	Nitratireductor	386892	0.95	0.157233
91 days	Proteobacteria	Nitratireductor	386892	2.375	0.454329
14 days	Proteobacteria	Pseudomonas	388763	0.288462	0.0270449
28 days	Proteobacteria	Pseudomonas	388763	0.769231	0.130114
42 days	Proteobacteria	Pseudomonas	388763	0.576923	0.0883035
14 days	Proteobacteria	Acinetobacter	388951	0.4	0
14 days	Proteobacteria	unclassified	391286	0.916667	0.0982946
28 days	Proteobacteria	unclassified	391286	0.6875	0.0914906
42 days	Proteobacteria	unclassified	391286	0.6875	0.0914906
14 days	Proteobacteria	Pseudomonas	394796	0.216667	0.0254588
28 days	Bacteroidetes	unclassified	399883	3.4375	0.302202
42 days	Bacteroidetes	unclassified	399883	0.6875	0.0978135
91 days	Bacteroidetes	unclassified	399883	8.3875	1.70977
14 days	Actinobacteria	unclassified	400253	1.2	0.2
28 days	Actinobacteria	unclassified	400253	1.2	0.2
42 days	Actinobacteria	unclassified	400253	2.4	0.343358
91 days	Actinobacteria	unclassified	400253	2.16	0.242762
0 days	Proteobacteria	Pseudomonas	400315	0.166667	0
07 days	Proteobacteria	Pseudomonas	400315	0.166667	0
14 days	Proteobacteria	Pseudomonas	400315	0.333333	0.0437688
28 days	Proteobacteria	Pseudomonas	400315	0.277778	0.0145896
42 days	Proteobacteria	Pseudomonas	400315	0.166667	0
0 days	Bacteroidetes	Pedobacter	404148	0.555556	0.111111
14 days	Bacteroidetes	Pedobacter	404148	3.22222	0.330769
28 days	Bacteroidetes	Pedobacter	404148	3.55556	0.375948
42 days	Bacteroidetes	Pedobacter	404148	1.88889	0.280637
91 days	Bacteroidetes	Pedobacter	404148	0.555556	0.111111
14 days	Actinobacteria	Microbacterium	404209	3	0.534522
28 days	Actinobacteria	Microbacterium	404209	1.5	0.267261
42 days	Actinobacteria	Microbacterium	404209	1.5	0.267261
0 days	Actinobacteria	Curtobacterium	404720	3.75	0.75
07 days	Actinobacteria	Curtobacterium	404720	10	1.1094
14 days	Actinobacteria	Curtobacterium	404720	4.6875	0.793671
28 days	Actinobacteria	Curtobacterium	404720	2.5	0.5
42 days	Actinobacteria	Curtobacterium	404720	1.25	0.170783
91 days	Actinobacteria	Curtobacterium	404720	3.75	0.75
42 days	Proteobacteria	Agrobacterium	405655	0.555556	0.160174
14 days	Proteobacteria	Pseudochrobactrum	407459	0.740741	0.0673595
28 days	Proteobacteria	Pseudochrobactrum	407459	0.987654	0.117321
42 days	Proteobacteria	Pseudochrobactrum	407459	5.92593	0.609584
91 days	Proteobacteria	Pseudochrobactrum	407459	2.22222	0.330472
07 days	Bacteroidetes	Chryseobacterium	408706	0.982143	0.21999
14 days	Bacteroidetes	Chryseobacterium	408706	0.392857	0.0743452
14 days	Proteobacteria	Pseudomonas	410048	0.216667	0.0175219
0 days	Firmicutes	Paenibacillus	410196	0.758333	0.119011
42 days	Firmicutes	Paenibacillus	410196	0.1625	0.0182981
91 days	Proteobacteria	unclassified	412392	0.375	0.0284638
14 days	Proteobacteria	Mycoplana	413173	0.625	0.0818317
42 days	Proteobacteria	Mycoplana	413173	0.833333	0.0886016
14 days	Bacteroidetes	Flavobacterium	413256	1.08333	0.153954
28 days	Bacteroidetes	Flavobacterium	413256	3.73333	0.740741
42 days	Bacteroidetes	Flavobacterium	413256	0.833333	0.0716439
91 days	Bacteroidetes	Flavobacterium	413256	3.13333	0.458905
14 days	Proteobacteria	Ralstonia	415661	0.375	0.0368605
28 days	Proteobacteria	Ralstonia	415661	0.773438	0.0597788
42 days	Proteobacteria	Ralstonia	415661	1.96875	0.233285
91 days	Proteobacteria	Ralstonia	415661	0.50625	0.0303393
91 days	Planctomycetes	unclassified	416173	3.66667	0.614636
14 days	Firmicutes	Planomicrobium	416643	0.1	0
0 days	Proteobacteria	unclassified	417101	0.611111	0.111111
91 days	Proteobacteria	unclassified	417101	3.66667	0.453104
42 days	TM6	unclassified	417532	1.14286	0.142857
91 days	Proteobacteria	Lutibacterium	421125	0.7	0.122474
0 days	Proteobacteria	unclassified	425721	0.457143	0.0923368
07 days	Proteobacteria	unclassified	425721	0.228571	0.0233285
14 days	Proteobacteria	unclassified	425721	0.571429	0.0706305
28 days	Proteobacteria	unclassified	425721	0.342857	0.0532509
42 days	Proteobacteria	unclassified	425721	0.609524	0.0582656
91 days	Proteobacteria	unclassified	425721	0.342857	0.0364952
0 days	Firmicutes	unclassified	425938	0.25	0.031497
91 days	Firmicutes	unclassified	425938	0.125	0.0157485
14 days	Bacteroidetes	Flavobacterium	425968	0.711111	0.185069
28 days	Bacteroidetes	Flavobacterium	425968	2.66667	0.293447
42 days	Bacteroidetes	Flavobacterium	425968	1.33333	0.166389
91 days	Bacteroidetes	Flavobacterium	425968	0.8	0.123728
28 days	Proteobacteria	unclassified	429048	0.6875	0.0914906
0 days	Actinobacteria	Cellulomonas	429838	0.5	0.0299342
07 days	Actinobacteria	Cellulomonas	429838	0.333333	0
14 days	Actinobacteria	Cellulomonas	429838	1.46667	0.225447
28 days	Actinobacteria	Cellulomonas	429838	3.66667	0.300047
42 days	Actinobacteria	Cellulomonas	429838	23.4667	0.866338
91 days	Actinobacteria	Cellulomonas	429838	53.4	3.84862
07 days	Bacteroidetes	Flavobacterium	429841	0.333333	0.0527046
28 days	Bacteroidetes	Flavobacterium	429841	0.666667	0.0716439
42 days	Bacteroidetes	Flavobacterium	429841	0.333333	0.0527046
0 days	Actinobacteria	unclassified	435928	4.19048	0.692198
07 days	Actinobacteria	unclassified	435928	96.6857	7.00933
14 days	Actinobacteria	unclassified	435928	37.2571	2.17447
28 days	Actinobacteria	unclassified	435928	8.22857	1.22652
42 days	Actinobacteria	unclassified	435928	8	0.679842
91 days	Actinobacteria	unclassified	435928	2.66667	0.221825
0 days	Bacteroidetes	Sphingobacterium	436314	1.57143	0.297381
07 days	Bacteroidetes	Sphingobacterium	436314	0.942857	0.137665
14 days	Bacteroidetes	Sphingobacterium	436314	5.34286	0.466123
28 days	Bacteroidetes	Sphingobacterium	436314	1.78095	0.162234
91 days	Bacteroidetes	Sphingobacterium	436314	0.52381	0.099127
42 days	Bacteroidetes	Sphingobacterium	442126	0.52381	0.099127
91 days	Bacteroidetes	unclassified	445860	0.571429	0.0614759
42 days	Bacteroidetes	Chryseobacterium	447062	0.392857	0.0743452
91 days	Bacteroidetes	Chryseobacterium	447062	11.8643	1.22536
14 days	Bacteroidetes	Flavobacterium	447658	0.333333	0.0527046
28 days	Bacteroidetes	Flavobacterium	447658	4.93333	0.8908
42 days	Bacteroidetes	Flavobacterium	447658	4.33333	0.90373
91 days	Bacteroidetes	Flavobacterium	447658	1.33333	0.381346
28 days	Proteobacteria	unclassified	448893	0.340909	0.0508197
0 days	Proteobacteria	unclassified	449595	0.457143	0.0699854
07 days	Proteobacteria	unclassified	449595	0.533333	0.0530263
14 days	Proteobacteria	unclassified	449595	0.571429	0.0706305
28 days	Proteobacteria	unclassified	449595	0.457143	0.0699854
42 days	Proteobacteria	unclassified	449595	0.457143	0.0699854
91 days	Proteobacteria	unclassified	449595	0.342857	0.0530263
14 days	Proteobacteria	Ochrobactrum	451696	0.740741	0.121434
28 days	Proteobacteria	Ochrobactrum	451696	1.48148	0.258792
42 days	Proteobacteria	Ochrobactrum	451696	0.740741	0.0833031
91 days	Proteobacteria	Ochrobactrum	451696	0.740741	0.0833031
0 days	Actinobacteria	Arthrobacter	463861	0.366667	0.0435365
07 days	Actinobacteria	Arthrobacter	463861	0.366667	0.030342
0 days	Firmicutes	unclassified	464694	0.277778	0.0392837
28 days	Bacteroidetes	Pedobacter	465948	1.22222	0.18041
42 days	Bacteroidetes	Pedobacter	465948	0.611111	0.0902049
91 days	Bacteroidetes	Pedobacter	465948	0.611111	0.133795
42 days	Proteobacteria	Sphingomonas	494339	0.5625	0.0625
91 days	Proteobacteria	Sphingomonas	494339	3.09375	0.506728
28 days	Bacteroidetes	Flavobacterium	499875	0.375	0.0721688
91 days	Bacteroidetes	Flavobacterium	499875	1.875	0.360844
14 days	Proteobacteria	unclassified	499887	0.7	0.152753
91 days	Proteobacteria	unclassified	499887	1.4	0.305505
42 days	Bacteroidetes	Dyadobacter	499899	0.375	0.0559017
91 days	Proteobacteria	unclassified	500169	8.34286	0.850796
91 days	Planctomycetes	Planctomyces	500211	1.625	0.237457
28 days	Bacteroidetes	Flavobacterium	500235	0.333333	0.0527046
91 days	Bacteroidetes	Flavobacterium	500235	0.333333	0.0527046
91 days	Proteobacteria	Tatlockia	500261	0.5	0
28 days	Proteobacteria	Devosia	502999	0.642857	0.142857
42 days	Proteobacteria	Devosia	502999	0.642857	0.0970523
07 days	Firmicutes	Finegoldia	505587	0.142857	NA
42 days	Proteobacteria	Rhodoplanes	508780	0.375	0.0768295
91 days	Proteobacteria	Rhodoplanes	508780	0.375	0.0768295
91 days	Proteobacteria	Sphingobium	509021	0.814815	0.0672211
28 days	Bacteroidetes	Flavobacterium	509233	0.375	0.030317
91 days	Bacteroidetes	unclassified	509342	0.723214	0.118089
28 days	Bacteroidetes	Flavobacterium	509372	0.333333	0.0527046
14 days	Proteobacteria	unclassified	509480	0.428571	0.0614759
91 days	Actinobacteria	unclassified	509624	1.2	0.171679
91 days	Chloroflexi	Caldilinea	509986	0.75	0.0645497
14 days	Proteobacteria	unclassified	510182	0.866667	0.133333
28 days	Proteobacteria	unclassified	510182	0.577778	0.0552097
42 days	Proteobacteria	unclassified	510320	0.666667	0.0808452
91 days	Proteobacteria	unclassified	510320	2	0.353553
0 days	Bacteroidetes	unclassified	510360	0.25	0
42 days	Bacteroidetes	unclassified	510360	0.75	0.166667
91 days	Bacteroidetes	unclassified	510360	11.55	0.283945
91 days	Verrucomicrobia	Candidatus Xiphinematobacter	510406	5.7	0.509776
0 days	Actinobacteria	unclassified	510547	0.6	0.0666667
14 days	Actinobacteria	unclassified	510547	0.6	0.0666667
28 days	Actinobacteria	unclassified	510547	1.2	0.133333
42 days	Actinobacteria	unclassified	510547	2.52	0.196375
91 days	Actinobacteria	unclassified	510547	21.48	1.79597
91 days	Bacteroidetes	unclassified	510591	2.51852	0.609309
91 days	Acidobacteria	unclassified	510646	0.636364	0.0974891
28 days	Bacteroidetes	Dyadobacter	510721	0.5625	0.0745049
42 days	Bacteroidetes	Dyadobacter	510721	0.375	0.0559017
91 days	Chloroflexi	unclassified	510820	3.375	0.368912
91 days	Verrucomicrobia	Luteolibacter	510823	0.714286	0.14869
0 days	Proteobacteria	unclassified	510870	0.142857	0
14 days	Proteobacteria	unclassified	510870	0.428571	0
28 days	Proteobacteria	unclassified	510870	0.142857	0
42 days	Proteobacteria	unclassified	510987	0.6875	0.131526
91 days	Verrucomicrobia	Luteolibacter	510993	0.714286	0.14869
91 days	Proteobacteria	Mesorhizobium	511099	1.7	0.202853
28 days	Proteobacteria	Devosia	511321	1.28571	0.280865
42 days	Proteobacteria	Devosia	511321	3.05357	0.340537
91 days	Proteobacteria	Devosia	511321	2.08929	0.388367
42 days	Proteobacteria	Rhodoplanes	511344	0.5625	0.0940237
91 days	Proteobacteria	Rhodoplanes	511344	1	0.179799
28 days	Proteobacteria	unclassified	511659	1	0
42 days	Proteobacteria	unclassified	511659	2	0
42 days	Verrucomicrobia	unclassified	511873	0.75	0.133631
42 days	Actinobacteria	unclassified	512148	1.44444	0.242161
91 days	Actinobacteria	unclassified	512148	2.16667	0.315711
28 days	Bacteroidetes	Leadbetterella	512489	1.6	0.196946
42 days	Bacteroidetes	Leadbetterella	512489	2.84444	0.241952
91 days	Bacteroidetes	Leadbetterella	512489	2.22222	0.303509
0 days	Proteobacteria	unclassified	512840	0.28	0.0326599
91 days	Proteobacteria	unclassified	512840	0.672	0.0665806
91 days	Proteobacteria	Steroidobacter	513055	1.5625	0.163777
0 days	Proteobacteria	Pseudomonas	513078	0.192308	0.0173591
07 days	Proteobacteria	Pseudomonas	513078	4.23077	0.249725
14 days	Proteobacteria	Pseudomonas	513078	2.69231	0.162949
28 days	Proteobacteria	Pseudomonas	513078	1.42308	0.0760501
42 days	Proteobacteria	Pseudomonas	513078	0.192308	0.0120267
91 days	Proteobacteria	Pseudomonas	513078	0.576923	0.0520772
42 days	Proteobacteria	unclassified	513081	3.5625	0.46416
91 days	Proteobacteria	unclassified	513081	5.51	0.4698
07 days	Bacteroidetes	Pedobacter	513757	0.555556	0.111111
14 days	Bacteroidetes	Pedobacter	513757	5.66667	0.665708
28 days	Bacteroidetes	Pedobacter	513757	8.22222	0.952691
42 days	Bacteroidetes	Pedobacter	513757	7.66667	0.735003
91 days	Bacteroidetes	Pedobacter	513757	3.88889	0.777778
07 days	Proteobacteria	Pseudomonas	513808	0.384615	0.0347181
28 days	Proteobacteria	Pseudomonas	513808	0.576923	0.0540898
0 days	Fibrobacteres	unclassified	513979	1.5	0.223607
91 days	Fibrobacteres	unclassified	513979	0.75	0.111803
42 days	Proteobacteria	Kaistobacter	514041	1.22222	0.146986
91 days	Proteobacteria	Kaistobacter	514041	0.407407	0.0336106
0 days	Proteobacteria	unclassified	514112	0.3	0.0333333
42 days	Proteobacteria	unclassified	514112	0.4	0
91 days	Proteobacteria	unclassified	514112	2.48	0.524468
91 days	TM6	unclassified	514293	1.14286	0.142857
28 days	Proteobacteria	Acinetobacter	514506	0.25	0.031497
42 days	Actinobacteria	unclassified	515178	1.44444	0.149259
91 days	Actinobacteria	unclassified	515178	15.0222	1.41546
28 days	TM7	unclassified	515209	0.5	0
91 days	TM7	unclassified	515209	0.5	0
91 days	Chloroflexi	unclassified	515557	1.125	0.148208
91 days	Planctomycetes	unclassified	515635	0.666667	0.0833333
0 days	Proteobacteria	Rhodoplanes	515709	0.75	0.153659
28 days	Proteobacteria	Rhodoplanes	515709	0.375	0.0768295
42 days	Proteobacteria	Rhodoplanes	515709	0.75	0.153659
91 days	Proteobacteria	Rhodoplanes	515709	0.84375	0.113117
91 days	Planctomycetes	Planctomyces	516233	1.625	0.324358
91 days	Proteobacteria	Pseudomonas	516292	0.592593	0.0489954
28 days	Verrucomicrobia	Prosthecobacter	516569	0.714286	0.14869
42 days	Verrucomicrobia	Prosthecobacter	516569	1.42857	0.297381
91 days	Verrucomicrobia	Prosthecobacter	516569	3.57143	0.777343
91 days	Planctomycetes	unclassified	516978	1.33333	0.166667
42 days	Bacteroidetes	Flavihumibacter	517065	0.592593	0.0410889
91 days	Bacteroidetes	Flavihumibacter	517065	5.45185	0.511721
42 days	Planctomycetes	Planctomyces	517269	1.625	0.323899
91 days	Planctomycetes	Planctomyces	517269	5.3625	0.734233
28 days	Verrucomicrobia	heteroC45 4W	517273	0.75	0.0912871
42 days	Verrucomicrobia	heteroC45 4W	517273	1.25	0.147442
91 days	Verrucomicrobia	heteroC45 4W	517273	19.95	1.82283
91 days	Chloroflexi	unclassified	517412	4.57143	1.21218
91 days	WPS-2	unclassified	517876	0.722222	0.121081
42 days	Proteobacteria	unclassified	518002	1.4	0.221108
91 days	Proteobacteria	unclassified	518002	1.4	0.221108
14 days	Firmicutes	Lactobacillus	518033	0.225	0.025
42 days	Planctomycetes	Planctomyces	518167	0.8125	0.16195
0 days	Proteobacteria	Amaricoccus	518302	2.88889	0.484322
28 days	Proteobacteria	Amaricoccus	518302	1.44444	0.166121
42 days	Proteobacteria	Amaricoccus	518302	0.722222	0.121081
91 days	Proteobacteria	Amaricoccus	518302	4.47778	0.719139
91 days	Proteobacteria	unclassified	518380	0.75	0.0833333
14 days	Bacteroidetes	Pedobacter	518524	2.77778	0.360337
28 days	Bacteroidetes	Pedobacter	518524	8.22222	1.06654
42 days	Bacteroidetes	Pedobacter	518524	20.3333	3.31393
91 days	Bacteroidetes	Pedobacter	518524	2.22222	0.494196
14 days	Actinobacteria	unclassified	518645	0.6	0.0666667
28 days	Actinobacteria	unclassified	518645	1.2	0.133333
91 days	Actinobacteria	unclassified	518645	10.8	1.97039
42 days	Proteobacteria	unclassified	518661	0.95	0.157233
42 days	Planctomycetes	Planctomyces	518697	0.8125	0.16195
91 days	Planctomycetes	Planctomyces	518697	0.8125	0.16195
42 days	Proteobacteria	unclassified	519193	0.95	0.157233
28 days	Bacteroidetes	unclassified	519367	1.75	0.25
28 days	Proteobacteria	unclassified	519510	0.611111	0.0504158
42 days	Proteobacteria	unclassified	519510	1.83333	0.186871
91 days	Proteobacteria	unclassified	519510	4.88889	0.462997
14 days	Planctomycetes	A17	519739	1.33333	0.166667
42 days	Firmicutes	Coprococcus	520231	0.444444	0.111111
28 days	Proteobacteria	Agrobacterium	521073	0.555556	0.160174
42 days	Proteobacteria	Agrobacterium	521073	0.555556	0.160174
14 days	Bacteroidetes	unclassified	521447	0.875	0.125
28 days	Bacteroidetes	unclassified	521447	2.04167	0.62978
42 days	Bacteroidetes	unclassified	521447	2.625	0.420813
28 days	Proteobacteria	unclassified	522749	1.14583	0.166156
42 days	Proteobacteria	unclassified	522749	1.60417	0.185476
91 days	Proteobacteria	unclassified	522749	1.83333	0.152476
42 days	Planctomycetes	Gemmata	522783	1.39286	0.223475
91 days	Planctomycetes	Gemmata	522783	0.928571	0.115515
42 days	Planctomycetes	Planctomyces	522800	1.625	0.237457
91 days	Planctomycetes	Planctomyces	522800	18.2	1.73425
91 days	Proteobacteria	unclassified	523224	0.625	0.0810757
91 days	Verrucomicrobia	unclassified	523568	0.714286	0.101015
14 days	Firmicutes	Clostridium	523589	0.138889	0.0412011
42 days	Firmicutes	Clostridium	523589	0.277778	0.0824022
42 days	Proteobacteria	unclassified	524203	0.375	0.0416667
14 days	Bacteroidetes	unclassified	524239	0.4375	0.0625
91 days	Bacteroidetes	unclassified	524239	1.3125	0.1875
91 days	Planctomycetes	Planctomyces	524500	2.1125	0.267639
91 days	Proteobacteria	Perlucidibaca	524618	0.64	0.0594225
07 days	Proteobacteria	Amaricoccus	524932	0.722222	0.121081
91 days	Proteobacteria	Amaricoccus	524932	2.70833	0.351513
42 days	Proteobacteria	Bdellovibrio	525171	0.571429	0.0714286
91 days	Proteobacteria	Bdellovibrio	525171	0.571429	0.0714286
14 days	TM7	unclassified	525269	0.5	0
28 days	TM7	unclassified	525269	1	0.150756
42 days	TM7	unclassified	525269	0.75	0.0753778
91 days	Actinobacteria	unclassified	525816	5.6	0.524228
42 days	Proteobacteria	unclassified	526614	0.857143	0.122952
28 days	Verrucomicrobia	unclassified	527033	1.07143	0.187941
91 days	Bacteroidetes	unclassified	527168	0.52381	0.099127
0 days	Proteobacteria	unclassified	527397	1.875	0.245495
42 days	Proteobacteria	unclassified	527397	1.25	0.163663
91 days	Proteobacteria	unclassified	527397	2.1875	0.280184
91 days	Planctomycetes	unclassified	527532	3.73333	0.519226
91 days	Proteobacteria	unclassified	527642	2.28571	0.285714
0 days	Proteobacteria	unclassified	528421	0.25	0.0277778
07 days	Proteobacteria	unclassified	528421	0.333333	0
14 days	Proteobacteria	unclassified	528421	0.444444	0.0757095
28 days	Proteobacteria	unclassified	528421	0.222222	0.020998
42 days	Proteobacteria	unclassified	528421	1.73333	0.164711
91 days	Proteobacteria	unclassified	528421	3.3	0.471601
91 days	Verrucomicrobia	Luteolibacter	528651	0.714286	0.14869
14 days	Planctomycetes	Planctomyces	528880	0.8125	0.16195
28 days	Planctomycetes	unclassified	529067	0.666667	0.0833333
42 days	Planctomycetes	unclassified	529067	0.666667	0.0833333
91 days	Planctomycetes	unclassified	529067	10.9333	0.704889
14 days	Firmicutes	Clostridium	529116	0.138889	0.0412011
91 days	Firmicutes	Clostridium	529116	0.277778	0.0824022
42 days	Proteobacteria	Luteimonas	529176	1.375	0.182981
91 days	Proteobacteria	Luteimonas	529176	0.6875	0.0625
07 days	Proteobacteria	Paracoccus	529216	0.916667	0.175368
91 days	Proteobacteria	Paracoccus	529216	0.6875	0.111674
07 days	Actinobacteria	unclassified	529444	1.875	0.204535
14 days	Actinobacteria	unclassified	529444	2.25	0.347611
28 days	Actinobacteria	unclassified	529444	1.5	0.267261
42 days	Actinobacteria	unclassified	529444	2.5	0.408248
91 days	Actinobacteria	unclassified	529444	3	0.365148
0 days	Proteobacteria	unclassified	529644	0.375	0.0416667
42 days	Proteobacteria	unclassified	529644	0.375	0.0416667
91 days	Proteobacteria	unclassified	529644	1.5	0.113501
91 days	Planctomycetes	Planctomyces	529704	0.6875	0.0625
14 days	Actinobacteria	unclassified	529793	0.6	0.0666667
91 days	Actinobacteria	unclassified	529793	1.8	0.2
07 days	Actinobacteria	unclassified	529994	1.5	0.267261
14 days	Actinobacteria	unclassified	529994	2.25	0.347611
28 days	Actinobacteria	unclassified	529994	3	0.365148
42 days	Actinobacteria	unclassified	529994	3.375	0.377679
91 days	Actinobacteria	unclassified	529994	3.5	0.551677
91 days	Proteobacteria	Hydrogenophaga	530377	0.952381	0.134687
0 days	Actinobacteria	Microbispora	530833	1.6875	0.206468
07 days	Actinobacteria	Microbispora	530833	0.6	0.0694808
14 days	Actinobacteria	Microbispora	530833	1.125	0.119442
28 days	Actinobacteria	Microbispora	530833	0.75	0.150756
42 days	Actinobacteria	Microbispora	530833	0.5625	0.0432228
91 days	Actinobacteria	Microbispora	530833	0.5	0.0638442
91 days	Planctomycetes	unclassified	530861	2	0.25
91 days	Planctomycetes	unclassified	531285	2.25	0.347611
91 days	Proteobacteria	unclassified	531332	0.5	0
91 days	Elusimicrobia	unclassified	531378	4	NA
91 days	Actinobacteria	unclassified	531515	0.625	0.0818317
0 days	Bacteroidetes	Bacteroides	531722	0.425	0.0700765
14 days	Proteobacteria	unclassified	531803	0.666667	0.117851
91 days	Proteobacteria	unclassified	531803	0.666667	0.117851
42 days	Chloroflexi	unclassified	532125	1.5	0.230283
14 days	Proteobacteria	Acinetobacter	532569	0.166667	0
28 days	Proteobacteria	Acinetobacter	532569	0.166667	0
91 days	Proteobacteria	unclassified	532966	0.5	0
91 days	Proteobacteria	Dokdonella	533026	0.5625	0.0426956
0 days	Proteobacteria	unclassified	533038	1.5	0.27735
91 days	Proteobacteria	unclassified	533038	0.5	0
07 days	Proteobacteria	unclassified	533246	2.0625	0.232005
14 days	Proteobacteria	unclassified	533246	0.34375	0.065763
28 days	Proteobacteria	unclassified	533246	1.46094	0.167671
42 days	Proteobacteria	unclassified	533246	0.34375	0.0449247
91 days	Proteobacteria	unclassified	533246	0.6875	0.131526
42 days	Proteobacteria	Novosphingobium	533625	1.2	0.2
91 days	Verrucomicrobia	unclassified	533650	1.375	0.214308
07 days	Proteobacteria	Luteibacter	533999	1.33333	0.166667
42 days	Proteobacteria	Sphingobium	534316	8.37037	0.713681
91 days	Proteobacteria	Sphingobium	534316	42	3.49314
91 days	Bacteroidetes	unclassified	534564	4.60952	0.631345
07 days	Proteobacteria	unclassified	534965	0.285714	0
14 days	Proteobacteria	unclassified	534965	0.214286	0.0198107
28 days	Proteobacteria	unclassified	534965	0.285714	0.0396214
42 days	Proteobacteria	unclassified	534965	0.214286	0.0198107
91 days	Proteobacteria	unclassified	534965	0.214286	0.0198107
0 days	Proteobacteria	Kaistobacter	534969	0.407407	0.0489954
28 days	Verrucomicrobia	Luteolibacter	535322	0.714286	0.101015
91 days	Verrucomicrobia	Luteolibacter	535322	1.07143	0.187941
91 days	Proteobacteria	unclassified	535892	0.366667	0.0333333
0 days	Proteobacteria	unclassified	536008	0.6875	0.0504733
07 days	Proteobacteria	unclassified	536008	1.83333	0.291278
14 days	Proteobacteria	unclassified	536008	2.57812	0.284964
28 days	Proteobacteria	unclassified	536008	2.75	0.270327
42 days	Proteobacteria	unclassified	536008	4.46875	0.70993
91 days	Proteobacteria	unclassified	536008	1.375	0.125
91 days	Bacteroidetes	unclassified	536252	3.52381	0.365988
28 days	Actinobacteria	Rhodococcus	536612	0.366667	0.0731679
42 days	Proteobacteria	unclassified	537055	1.5	0.267261
91 days	Proteobacteria	unclassified	537055	2.625	0.452999
42 days	Proteobacteria	unclassified	537205	3.1625	0.214377
91 days	Proteobacteria	unclassified	537205	2.0625	0.262914
07 days	Proteobacteria	unclassified	537279	1.14583	0.166156
14 days	Proteobacteria	unclassified	537279	0.916667	0.0982946
28 days	Proteobacteria	unclassified	537643	0.5	0
42 days	Proteobacteria	unclassified	537643	0.5	0
91 days	Proteobacteria	unclassified	537643	1	0.129099
0 days	Bacteroidetes	Sphingobacterium	537775	1.04762	0.198254
42 days	Bacteroidetes	Sphingobacterium	537775	0.52381	0.099127
42 days	Planctomycetes	unclassified	537953	0.666667	0.0833333
91 days	Planctomycetes	unclassified	537953	1.33333	0.166667
14 days	Actinobacteria	Pseudonocardia	538315	0.5	0.0648749
91 days	Acidobacteria	unclassified	538428	0.611111	0.111111
0 days	Firmicutes	Pontibacillus	538534	0.333333	0
0 days	Bacteroidetes	unclassified	538768	0.62963	0.117121
91 days	Firmicutes	unclassified	538779	0.25	0
91 days	Proteobacteria	Mesorhizobium	539380	0.85	0.130171
91 days	Bacteroidetes	unclassified	539423	0.321429	0.0461069
91 days	Firmicutes	Syntrophomonas	539716	0.5	0
0 days	Proteobacteria	unclassified	539866	0.761905	0.0952381
14 days	Proteobacteria	unclassified	539866	0.761905	0.0952381
91 days	Proteobacteria	unclassified	539866	1.26984	0.174603
28 days	Proteobacteria	Mesorhizobium	539878	0.9	0.145297
42 days	Proteobacteria	Mesorhizobium	539878	2.25	0.27506
91 days	Proteobacteria	Mesorhizobium	539878	1.575	0.180411
28 days	Firmicutes	Paenibacillus	539961	0.1625	0.0182981
91 days	Firmicutes	unclassified	540216	0.25	0
14 days	Proteobacteria	unclassified	540402	0.142857	0
28 days	Proteobacteria	unclassified	540402	0.142857	0
42 days	Proteobacteria	unclassified	540402	0.142857	0
91 days	Bacteroidetes	Sphingobacterium	540403	6.07619	1.09383
28 days	Verrucomicrobia	Luteolibacter	540464	1.42857	0.140187
91 days	Verrucomicrobia	Luteolibacter	540464	2.5	0.299912
0 days	Bacteroidetes	unclassified	540508	0.47619	0.099127
07 days	Bacteroidetes	unclassified	540508	2.66667	0.316375
14 days	Bacteroidetes	unclassified	540508	1.33333	0.14718
28 days	Bacteroidetes	unclassified	540508	0.714286	0.113356
42 days	Bacteroidetes	unclassified	540508	0.952381	0.198254
91 days	Proteobacteria	Methylotenera	540616	0.514286	0.0737711
28 days	Proteobacteria	Devosia	540672	1.28571	0.205784
42 days	Proteobacteria	Devosia	540672	4.75714	0.673125
91 days	Proteobacteria	Devosia	540672	32.1429	3.30543
0 days	Firmicutes	Planomicrobium	540737	0.1	0
14 days	Firmicutes	Planomicrobium	540737	0.4	0
91 days	Proteobacteria	Dokdonella	540740	5.0625	0.507693
0 days	Proteobacteria	Dechloromonas	540746	0.444444	0.0702728
07 days	Proteobacteria	Serratia	540793	0.454545	0.0405767
28 days	Proteobacteria	Serratia	540793	0.181818	0.0201194
0 days	Firmicutes	Leuconostoc	540940	6.04	0.171361
07 days	Firmicutes	Leuconostoc	540940	163.88	2.7089
14 days	Firmicutes	Leuconostoc	540940	2.68	0.204191
28 days	Firmicutes	Leuconostoc	540940	0.95	0.1371
42 days	Firmicutes	Leuconostoc	540940	2.24	0.289746
91 days	Firmicutes	Leuconostoc	540940	0.3	0.0333333
28 days	Proteobacteria	unclassified	541119	0.583333	0.0833333
0 days	Proteobacteria	Phenylobacterium	541299	1.05	0.283333
14 days	Proteobacteria	Phenylobacterium	541299	2.1	0.566667
28 days	Proteobacteria	Phenylobacterium	541299	1.575	0.331017
42 days	Proteobacteria	Phenylobacterium	541299	8.61	1.18307
91 days	Proteobacteria	Phenylobacterium	541299	19.95	2.66099
91 days	Proteobacteria	unclassified	541340	0.611111	0.111111
28 days	Bacteroidetes	unclassified	541436	0.321429	0.0461069
91 days	Bacteroidetes	unclassified	541436	0.803571	0.0914571
91 days	Bacteroidetes	unclassified	541511	0.883929	0.113915
91 days	Acidobacteria	unclassified	541741	1.52778	0.219075
07 days	Proteobacteria	Pseudomonas	541859	0.733333	0.0715871
14 days	Proteobacteria	Pseudomonas	541859	0.366667	0.0277664
28 days	Proteobacteria	Pseudomonas	541859	0.566667	0.0322968
42 days	Proteobacteria	Pseudomonas	541859	0.541667	0.0290826
91 days	Proteobacteria	Pseudomonas	541859	0.388889	0.0145896
0 days	Firmicutes	unclassified	542223	0.111111	0
0 days	Firmicutes	Lysinibacillus	542714	0.25	0.05
91 days	Actinobacteria	unclassified	542933	0.6	0.0458831
14 days	Proteobacteria	Sphingomonas	543139	0.5625	0.0426956
42 days	Proteobacteria	Sphingomonas	543139	0.5625	0.0426956
0 days	Proteobacteria	unclassified	543151	2.5	0
07 days	Proteobacteria	unclassified	543151	0.25	0
42 days	Proteobacteria	Pseudomonas	543389	0.305556	0.0555556
91 days	Proteobacteria	Pseudomonas	543389	0.407407	0.0519357
28 days	Actinobacteria	Microbacterium	543467	3	0.534522
42 days	Actinobacteria	Microbacterium	543467	5	0.863931
91 days	Actinobacteria	Microbacterium	543467	6	1.16916
42 days	Planctomycetes	unclassified	544085	0.666667	0.0833333
0 days	Proteobacteria	unclassified	544177	1.375	0.263052
07 days	Proteobacteria	unclassified	544177	6.875	0.594243
14 days	Proteobacteria	unclassified	544177	2.81875	0.311375
28 days	Proteobacteria	unclassified	544177	2.75	0.26067
42 days	Proteobacteria	unclassified	544177	2.0625	0.275421
91 days	Proteobacteria	unclassified	544177	1.16875	0.132284
07 days	Proteobacteria	Pseudomonas	544313	0.216667	0.0254588
14 days	Proteobacteria	Pseudomonas	544313	5.11333	0.385815
28 days	Proteobacteria	Pseudomonas	544313	1.12667	0.101414
42 days	Proteobacteria	Pseudomonas	544313	0.823333	0.0524696
91 days	Proteobacteria	unclassified	544561	0.75	0.188982
14 days	Bacteroidetes	unclassified	544711	0.321429	0.0461069
28 days	Bacteroidetes	unclassified	544711	0.321429	0.0313235
42 days	Bacteroidetes	unclassified	544711	1.22143	0.1003
91 days	Bacteroidetes	unclassified	544711	5.91429	0.606767
14 days	Proteobacteria	Devosia	544772	1.71429	0.438574
28 days	Proteobacteria	Devosia	544772	2.31429	0.372413
42 days	Proteobacteria	Devosia	544772	5.14286	0.751349
91 days	Proteobacteria	Devosia	544772	9.9	0.998276
0 days	Proteobacteria	Trabulsiella	544824	0.428571	0
14 days	Proteobacteria	Trabulsiella	544824	0.142857	0
42 days	Proteobacteria	unclassified	544841	1.22222	0.146986
91 days	Proteobacteria	unclassified	544841	1.52778	0.241477
0 days	Proteobacteria	unclassified	544847	23.5125	5.24553
07 days	Proteobacteria	unclassified	544847	520.025	32.4632
14 days	Proteobacteria	unclassified	544847	1064.8	60.7877
28 days	Proteobacteria	unclassified	544847	824.038	48.6223
42 days	Proteobacteria	unclassified	544847	754.188	48.6936
91 days	Proteobacteria	unclassified	544847	325.738	20.9935
91 days	Proteobacteria	unclassified	545121	1.125	0.125
91 days	Proteobacteria	Rhodoplanes	545247	0.75	0.153659
91 days	Proteobacteria	unclassified	545515	2.125	0.229094
14 days	Bacteroidetes	Dyadobacter	545721	0.375	0.0384742
28 days	Bacteroidetes	Dyadobacter	545721	12.825	1.07105
42 days	Bacteroidetes	Dyadobacter	545721	53.25	4.20563
91 days	Bacteroidetes	Dyadobacter	545721	20.775	1.71512
42 days	Proteobacteria	unclassified	545956	0.375	0.0416667
42 days	Proteobacteria	unclassified	545957	0.833333	0.156556
91 days	Proteobacteria	unclassified	545957	1.66667	0.28495
91 days	Proteobacteria	unclassified	545997	0.375	0.0416667
91 days	Proteobacteria	Hydrogenophaga	546165	0.47619	0.0457509
07 days	Actinobacteria	unclassified	546690	2.4	0.4
14 days	Actinobacteria	unclassified	546690	1.2	0.0917663
42 days	Actinobacteria	unclassified	546690	3	0.39736
42 days	Proteobacteria	unclassified	546846	0.321429	0.0461069
91 days	Proteobacteria	unclassified	546846	0.964286	0.138321
91 days	Actinobacteria	Mycobacterium	546972	0.615385	0.060813
28 days	Proteobacteria	Mesorhizobium	547097	0.85	0.130171
42 days	Proteobacteria	Mesorhizobium	547097	1.275	0.171966
[truncated: 3,639 more rows]

## Sheet: plant hormone
Supplementary Table 3. Bacterial OTUs (close-reference picked) that contributed to genes implied in plant hormone synthesis. We each OTU we give the phylum, genus, and mean and standard error of gene count contributed.
Data are sorted by OTU identity,increasing time and descendind mean gene contribution.
Time	Phylum	Genus	OTU	mean	se
91_days	Nitrospirae	Nitrospira	1473	1	0
28_days	Bacteroidetes	Fluviicola	2255	0.444444	0.111111
91_days	Bacteroidetes	Fluviicola	2255	0.888889	0.222222
91_days	Planctomycetes	unclassified	2818	1.33333	0.333333
91_days	Planctomycetes	Planctomyces	2841	1.66667	0.421637
91_days	Planctomycetes	Planctomyces	2856	1.83333	0.37098
91_days	Planctomycetes	Planctomyces	2863	3.33333	0.845741
91_days	Planctomycetes	Planctomyces	2868	5.46667	1.02175
91_days	Planctomycetes	unclassified	2882	1.38889	0.423099
91_days	Planctomycetes	unclassified	2885	1.25	0.381881
42_days	Chlamydiae	unclassified	2930	1	NA
0_days	Proteobacteria	unclassified	4470	1.28	0.233238
07_days	Proteobacteria	unclassified	4470	6.96	0.411825
14_days	Proteobacteria	unclassified	4470	2.36	0.212498
28_days	Proteobacteria	unclassified	4470	0.72	0.137275
42_days	Proteobacteria	unclassified	4470	1.08	0.108321
91_days	Proteobacteria	unclassified	4470	0.8	0.11547
42_days	Proteobacteria	unclassified	4714	0.75	0.306186
91_days	Proteobacteria	unclassified	4715	4.6875	1.11757
42_days	Proteobacteria	unclassified	4827	0.75	0.204124
91_days	Proteobacteria	unclassified	4827	0.75	0.306186
91_days	Proteobacteria	Agrobacterium	5438	1	0.5
91_days	Proteobacteria	Agrobacterium	5442	0.933333	0.266667
42_days	Proteobacteria	Amaricoccus	5808	1.25	0.25
91_days	Proteobacteria	Amaricoccus	5808	0.9375	0.175191
42_days	Proteobacteria	Sphingomonas	6204	1	0.316228
91_days	Proteobacteria	Sphingomonas	6204	8.6	1.64114
42_days	Proteobacteria	Sphingopyxis	6330	1.5	0.5
91_days	Proteobacteria	Propionivibrio	6721	0.666667	0
14_days	Proteobacteria	unclassified	7061	0.933333	0.147406
28_days	Proteobacteria	unclassified	7061	1.02667	0.100267
42_days	Proteobacteria	unclassified	7061	2.24	0.409307
91_days	Proteobacteria	unclassified	7061	1.24444	0.118455
42_days	Proteobacteria	Stenotrophomonas	7821	0.333333	0
91_days	Proteobacteria	Stenotrophomonas	7821	0.333333	0
07_days	Proteobacteria	Erwinia	9918	0.666667	0.0732101
14_days	Proteobacteria	Erwinia	9918	0.285714	0.0539949
28_days	Proteobacteria	Erwinia	9918	0.285714	0
42_days	Proteobacteria	Erwinia	9918	0.142857	0
28_days	Proteobacteria	Serratia	10002	0.142857	0
14_days	Proteobacteria	unclassified	10085	2	0
42_days	Proteobacteria	unclassified	10085	2	0
91_days	Proteobacteria	unclassified	10085	1	0
07_days	Proteobacteria	Brenneria	10196	1.71429	0.371917
14_days	Proteobacteria	Brenneria	10196	0.428571	0.142857
07_days	Proteobacteria	Yersinia	10390	0.285714	0.0381802
14_days	Proteobacteria	Yersinia	10390	0.285714	0.0824786
28_days	Proteobacteria	Yersinia	10390	0.142857	0
07_days	Actinobacteria	Agrococcus	12168	4	1.13389
07_days	Actinobacteria	Microbacterium	12221	2	0.57735
28_days	Actinobacteria	Microbacterium	12221	6	1.73205
42_days	Actinobacteria	Microbacterium	12221	6	1.73205
91_days	Actinobacteria	Microbacterium	12221	2	0.57735
14_days	Actinobacteria	unclassified	12290	2	0
42_days	Actinobacteria	Cellulomonas	12300	0.666667	0
91_days	Actinobacteria	Cellulomonas	12300	0.333333	0
91_days	Actinobacteria	unclassified	12776	3	1.06066
0_days	Actinobacteria	Williamsia	13332	5.25	1.21963
07_days	Actinobacteria	Williamsia	13332	3	0.843274
14_days	Actinobacteria	Williamsia	13332	1.5	0.632456
28_days	Actinobacteria	Williamsia	13332	1.5	0.632456
42_days	Actinobacteria	Williamsia	13332	2	0.514087
91_days	Actinobacteria	Williamsia	13332	6.5	2.09932
07_days	Actinobacteria	Rhodococcus	13568	1.5	0.578312
14_days	Actinobacteria	Rhodococcus	13568	12.6	3.0819
28_days	Actinobacteria	Rhodococcus	13568	16.8	3.85884
42_days	Actinobacteria	Rhodococcus	13568	16.2	3.61013
91_days	Actinobacteria	Rhodococcus	13568	18.8	4.13265
14_days	Firmicutes	Epulopiscium	14124	0.166667	0
0_days	Firmicutes	Paenibacillus	14375	0.166667	0.0256235
28_days	Firmicutes	Paenibacillus	14375	0.125	0.0163663
42_days	Firmicutes	Paenibacillus	14375	0.125	0.025
91_days	Firmicutes	Paenibacillus	14375	0.375	0.075
91_days	Proteobacteria	Bdellovibrio	16939	1.5	0
0_days	Firmicutes	unclassified	17309	0.533333	0.0881917
07_days	Firmicutes	unclassified	17309	0.4	0
14_days	TM7	unclassified	17873	0.5	0
0_days	Proteobacteria	Sphingobium	18499	0.444444	0.111111
0_days	Proteobacteria	unclassified	19385	30.6667	7.66667
0_days	Bacteroidetes	unclassified	20428	0.3125	0.0409159
28_days	Bacteroidetes	unclassified	20428	2.4375	0.376914
42_days	Bacteroidetes	unclassified	20428	3.5625	0.36674
91_days	Bacteroidetes	unclassified	20428	100.375	11.2163
14_days	Proteobacteria	unclassified	22594	1	0
28_days	Proteobacteria	unclassified	22594	0.5	0
28_days	Proteobacteria	Aminobacter	24111	1.5	0.841625
42_days	Proteobacteria	Aminobacter	24111	6	1.58944
91_days	Proteobacteria	Aminobacter	24111	53.1	12.9838
14_days	Actinobacteria	Salinibacterium	25558	2	0.57735
91_days	Actinobacteria	Salinibacterium	25558	2	0.57735
0_days	Bacteroidetes	unclassified	27005	1.5	0.5
91_days	Bacteroidetes	unclassified	27005	0.5	0.166667
42_days	Proteobacteria	unclassified	29704	1	0.387298
91_days	Firmicutes	Paenibacillus	31440	0.125	0.025
14_days	Proteobacteria	Agrobacterium	33043	0.5	0.25
42_days	Proteobacteria	Agrobacterium	33043	1	0.5
91_days	Proteobacteria	Agrobacterium	33043	1	0.5
91_days	Firmicutes	Bacillus	33595	0.583333	0.25
42_days	Bacteroidetes	Candidatus Amoebophilus	33872	0.6	0.1
91_days	Proteobacteria	Novosphingobium	37092	0.875	0.245495
91_days	Proteobacteria	unclassified	38503	3	0.447214
91_days	Actinobacteria	Actinoplanes	39832	0.75	0.315495
91_days	Verrucomicrobia	Verrucomicrobium	40791	1	0
0_days	Chloroflexi	unclassified	41419	1	0
14_days	Chloroflexi	unclassified	41419	0.75	0.0944911
91_days	Chloroflexi	unclassified	41419	1.25	0.214087
42_days	Firmicutes	Paenibacillus	42642	0.125	0.025
42_days	Proteobacteria	unclassified	42970	0.6	0.266667
91_days	Proteobacteria	unclassified	42970	0.6	0.266667
07_days	Bacteroidetes	Pedobacter	44075	0.444444	0.111111
14_days	Bacteroidetes	Pedobacter	44075	1.24444	0.170485
28_days	Bacteroidetes	Pedobacter	44075	2.13333	0.326599
42_days	Bacteroidetes	Pedobacter	44075	1.22222	0.202399
91_days	Bacteroidetes	Pedobacter	44075	1.77778	0.444444
28_days	Bacteroidetes	Flavobacterium	44265	0.694444	0.160174
42_days	Bacteroidetes	Flavobacterium	44265	0.833333	0.333333
91_days	Bacteroidetes	Flavobacterium	44265	3.95833	2.07707
91_days	Proteobacteria	Sphingobium	44440	0.555556	0.222222
42_days	Planctomycetes	unclassified	44910	0.666667	0.166667
28_days	Bacteroidetes	unclassified	45562	0.5	0.166667
42_days	Proteobacteria	Phenylobacterium	46818	4	1.41421
91_days	Proteobacteria	Phenylobacterium	46818	1	0.231455
91_days	Proteobacteria	Hydrogenophaga	47512	1.06667	0.4
91_days	Proteobacteria	unclassified	47933	3	0
42_days	Proteobacteria	unclassified	48487	0.583333	0.159571
91_days	Proteobacteria	unclassified	48487	0.583333	0.159571
91_days	Proteobacteria	unclassified	50624	0.5	0
14_days	Proteobacteria	Ochrobactrum	59527	2.56	0.590894
28_days	Proteobacteria	Ochrobactrum	59527	4	0.705534
42_days	Proteobacteria	Ochrobactrum	59527	9.12	1.77168
91_days	Proteobacteria	Ochrobactrum	59527	4.96	1.55401
91_days	Bacteroidetes	unclassified	59894	0.35	0.1
14_days	Proteobacteria	Acinetobacter	60325	0.291667	0.125
28_days	Proteobacteria	Acinetobacter	60325	0.875	0.375
91_days	Planctomycetes	unclassified	60573	1.66667	0.333333
28_days	Bacteroidetes	Flavobacterium	60733	1.66667	0.23199
42_days	Bacteroidetes	Flavobacterium	60733	0.333333	0.0833333
42_days	Proteobacteria	Bosea	62406	2.8125	0.958689
91_days	Proteobacteria	Bosea	62406	46.575	12.5902
07_days	Proteobacteria	unclassified	68651	0.625	0.125
14_days	Proteobacteria	unclassified	68651	0.833333	0.128118
28_days	Proteobacteria	unclassified	68651	1.875	0.380017
42_days	Proteobacteria	unclassified	68651	1.25	0.298807
91_days	Proteobacteria	unclassified	68651	0.625	0.125
14_days	Bacteroidetes	Pedobacter	70559	0.444444	0.111111
42_days	Proteobacteria	unclassified	72153	4.375	0.767603
91_days	Proteobacteria	unclassified	72153	97.3	12.6688
91_days	Proteobacteria	Sphingobium	73215	0.555556	0.222222
07_days	Actinobacteria	Rarobacter	73335	0.25	0
14_days	Actinobacteria	Rarobacter	73335	2.85	0.128759
28_days	Actinobacteria	Rarobacter	73335	1.15	0.0931891
42_days	Actinobacteria	Rarobacter	73335	9.1	1.08312
91_days	Actinobacteria	Rarobacter	73335	3.05	0.339116
42_days	Bacteroidetes	Flavobacterium	73825	0.333333	0.0527046
91_days	Bacteroidetes	Flavobacterium	73825	0.333333	0.0833333
91_days	Proteobacteria	Devosia	74832	0.666667	0.105409
91_days	Proteobacteria	Bdellovibrio	74869	0.833333	0.0710669
91_days	Proteobacteria	unclassified	76490	1.25	0.595119
0_days	Firmicutes	Bacillus	78009	81.3937	23.5301
07_days	Firmicutes	Bacillus	78009	2.39062	0.747293
91_days	Firmicutes	Clostridium	81208	0.666667	0
28_days	Bacteroidetes	Cytophaga	81798	1.25	0.244736
42_days	Bacteroidetes	Cytophaga	81798	1.375	0.218773
91_days	Bacteroidetes	Cytophaga	81798	4.75	0.680799
91_days	Proteobacteria	unclassified	82193	1	0.387298
42_days	Bacteroidetes	Flavobacterium	83488	0.666667	0.190029
91_days	Bacteroidetes	Flavobacterium	83488	1	0.25
28_days	Bacteroidetes	Flavobacterium	84396	0.277778	0.111111
28_days	Proteobacteria	Polaromonas	84980	0.916667	0.416667
91_days	Proteobacteria	Sphingomonas	87167	2	0.632456
28_days	Proteobacteria	unclassified	88178	1.25	0.25
91_days	Firmicutes	Paenibacillus	88221	0.145833	0.0398928
91_days	Proteobacteria	Agrobacterium	88458	1.375	0.71807
91_days	Nitrospirae	Nitrospira	89259	2	0
0_days	Bacteroidetes	unclassified	90078	0.6	0.1
14_days	Proteobacteria	unclassified	91144	0.875	0.239357
42_days	Proteobacteria	unclassified	91557	2	0
0_days	Proteobacteria	unclassified	91962	0.8	0.133333
07_days	Proteobacteria	unclassified	91962	0.666667	0.096225
14_days	Proteobacteria	unclassified	91962	1.6	0.396012
28_days	Proteobacteria	unclassified	91962	2.13333	0.321702
42_days	Proteobacteria	unclassified	91962	0.533333	0.0712697
91_days	Proteobacteria	unclassified	91962	1	0
14_days	Proteobacteria	Novosphingobium	92490	1.75	0.49099
0_days	Actinobacteria	Iamia	93175	3.5	0.957427
07_days	Actinobacteria	Iamia	93175	0.875	0.239357
91_days	Actinobacteria	Iamia	93175	2.33333	0.432283
07_days	Proteobacteria	unclassified	95469	0.666667	0.258199
14_days	Proteobacteria	unclassified	95469	1.6	0.392523
28_days	Proteobacteria	unclassified	95469	2.4	0.495909
42_days	Proteobacteria	unclassified	95469	1.06667	0.266667
91_days	Firmicutes	unclassified	95835	1	0
42_days	Proteobacteria	Hylemonella	97627	0.7	0.2
91_days	Proteobacteria	unclassified	98891	0.592593	0.107981
42_days	Proteobacteria	Novosphingobium	99539	0.875	0.245495
14_days	Bacteroidetes	unclassified	99619	4	0.68313
28_days	Bacteroidetes	unclassified	99619	7.11111	0.905402
42_days	Bacteroidetes	unclassified	99619	3.64444	0.510697
91_days	Bacteroidetes	unclassified	99619	0.888889	0.222222
91_days	Proteobacteria	unclassified	99664	1.875	0.350382
42_days	Bacteroidetes	Flavobacterium	99774	0.277778	0.111111
91_days	Bacteroidetes	Flavobacterium	99774	0.277778	0.111111
91_days	Proteobacteria	unclassified	100640	0.8	0.133333
91_days	Verrucomicrobia	unclassified	100737	13.2	2.99184
42_days	Actinobacteria	unclassified	101208	3	1.22474
91_days	Actinobacteria	unclassified	101208	75.3	15.9365
42_days	Firmicutes	Alkaliphilus	101611	0.333333	0
91_days	Proteobacteria	unclassified	101767	1	0.210819
14_days	Firmicutes	Clostridium	101967	0.333333	0
42_days	Firmicutes	Clostridium	101967	0.333333	0
0_days	Firmicutes	Pediococcus	102222	0.6	0.173845
14_days	Proteobacteria	unclassified	102348	0.8	0.212916
28_days	Proteobacteria	unclassified	102348	1.28	0.284722
42_days	Proteobacteria	unclassified	102348	2.24	0.363161
91_days	Proteobacteria	unclassified	102348	2.26667	0.45014
0_days	Nitrospirae	Nitrospira	102911	1	0
42_days	Nitrospirae	Nitrospira	102911	1	0
91_days	Nitrospirae	Nitrospira	102911	5	0.377964
42_days	Proteobacteria	unclassified	103166	1.5	0.5
91_days	Proteobacteria	unclassified	103166	3	1
91_days	Acidobacteria	unclassified	103211	12.875	1.65469
28_days	Bacteroidetes	Fluviicola	103229	2.22222	0.555556
42_days	Bacteroidetes	Fluviicola	103229	0.444444	0.111111
91_days	Bacteroidetes	Fluviicola	103229	0.888889	0.253372
91_days	Firmicutes	unclassified	103303	0.166667	0
28_days	Proteobacteria	Rhizobium	103410	1.4	0.781025
42_days	Proteobacteria	Rhizobium	103410	0.875	0.247022
91_days	Proteobacteria	Rhizobium	103410	0.7	0.260342
07_days	Proteobacteria	Pseudomonas	103728	0.5	0.124226
28_days	Proteobacteria	Pseudomonas	103728	0.666667	0.210819
42_days	Proteobacteria	Pseudomonas	103728	0.333333	0.105409
91_days	Proteobacteria	unclassified	103846	0.44	0.16
91_days	Bacteroidetes	Fluviicola	104143	1.33333	0.298142
91_days	Verrucomicrobia	Luteolibacter	104164	1	0
91_days	Proteobacteria	Uliginosibacterium	104612	0.8	0.133333
91_days	Proteobacteria	Sphingopyxis	104644	1.17857	0.325674
91_days	Verrucomicrobia	Luteolibacter	104795	1	0
42_days	Proteobacteria	Bdellovibrio	105561	1	0.123091
91_days	Proteobacteria	Bdellovibrio	105561	4.5	0.45306
28_days	Bacteroidetes	Pedobacter	106242	0.666667	0.149071
07_days	Proteobacteria	Pseudomonas	106711	0.666667	0.186871
14_days	Proteobacteria	Pseudomonas	106711	0.333333	0.105409
28_days	Proteobacteria	Pseudomonas	106711	0.333333	0.0702728
42_days	Proteobacteria	Pseudomonas	106711	0.666667	0.210819
14_days	Proteobacteria	Pseudomonas	106985	0.366667	0.133333
28_days	Bacteroidetes	unclassified	106997	0.666667	0
42_days	Bacteroidetes	unclassified	106997	0.666667	0
28_days	Proteobacteria	Nitrobacter	107036	0.625	0.125
91_days	Proteobacteria	Nitrobacter	107036	9.125	1.11383
91_days	Proteobacteria	Steroidobacter	107402	1.375	0.04967
14_days	Proteobacteria	unclassified	107523	0.333333	0
42_days	Proteobacteria	unclassified	107523	0.333333	0
42_days	Bacteroidetes	Pedobacter	107529	1.11111	0.222222
91_days	Proteobacteria	Bdellovibrio	108892	0.5	0
07_days	Proteobacteria	Pseudomonas	108909	1.13333	0.182574
14_days	Proteobacteria	Pseudomonas	108909	0.666667	0.19245
28_days	Proteobacteria	Pseudomonas	108909	0.666667	0.141795
42_days	Proteobacteria	Pseudomonas	108909	0.333333	0.0563436
14_days	Proteobacteria	unclassified	108916	1	0.1066
28_days	Proteobacteria	unclassified	108916	2.5	0
91_days	Verrucomicrobia	Opitutus	109053	5.8	0.641427
91_days	Proteobacteria	Delftia	109060	0.5	0.125988
91_days	Proteobacteria	unclassified	109731	1.3125	0.234293
42_days	Proteobacteria	Paucibacter	110215	0.785714	0.150729
91_days	Proteobacteria	Paucibacter	110215	0.52381	0.122952
07_days	Proteobacteria	Pseudomonas	110621	0.533333	0.133333
14_days	Proteobacteria	Pseudomonas	110621	0.266667	0.0666667
0_days	Firmicutes	Bacillus	111121	0.4	0.141421
91_days	Nitrospirae	unclassified	112326	1.33333	0.333333
42_days	Proteobacteria	unclassified	112764	1.2	0.38873
91_days	Proteobacteria	unclassified	112764	1.8	0.583095
42_days	Proteobacteria	unclassified	112779	0.875	0.239357
91_days	Proteobacteria	unclassified	112779	1.96875	0.36363
91_days	Actinobacteria	unclassified	112846	1	0
91_days	Chloroflexi	unclassified	112867	0.9375	0.175191
91_days	Chloroflexi	unclassified	112952	0.625	0.125
91_days	Chloroflexi	unclassified	113210	43.5	5.9679
0_days	Proteobacteria	unclassified	113261	0.583333	0.159571
91_days	Proteobacteria	unclassified	113261	1.55556	0.329098
42_days	Planctomycetes	unclassified	113373	1.66667	0.349964
91_days	Planctomycetes	unclassified	113373	2.08333	0.434468
28_days	Verrucomicrobia	Prosthecobacter	113378	0.5	0
42_days	Verrucomicrobia	Prosthecobacter	113378	1.625	0.375
28_days	Proteobacteria	Sphingobium	113573	0.444444	0.111111
42_days	Proteobacteria	Sphingobium	113573	1.66667	0.408248
91_days	Proteobacteria	Sphingobium	113573	3.88889	0.654347
0_days	Bacteroidetes	unclassified	113674	0.555556	0.111111
14_days	Proteobacteria	unclassified	113751	3.46667	0.659966
28_days	Proteobacteria	unclassified	113751	5.06667	0.928559
42_days	Proteobacteria	unclassified	113751	4.93333	1.07186
91_days	Proteobacteria	unclassified	113751	1.33333	0.303071
91_days	Proteobacteria	unclassified	113778	2	0.57735
14_days	Proteobacteria	Arenimonas	113915	0.625	0.125
28_days	Proteobacteria	Arenimonas	113915	6.25	1.20934
42_days	Proteobacteria	Arenimonas	113915	2.03125	0.507175
91_days	Proteobacteria	Arenimonas	113915	6.875	1.1493
42_days	Bacteroidetes	unclassified	114076	1	0.333333
91_days	Bacteroidetes	unclassified	114076	17.9	2.80279
91_days	Acidobacteria	unclassified	114383	0.5	0
28_days	Proteobacteria	unclassified	114462	1	0
28_days	Proteobacteria	Pseudomonas	114572	0.52	0.185472
91_days	Proteobacteria	unclassified	119515	1.5	0.440959
91_days	FBP	unclassified	120514	1	0
91_days	Proteobacteria	unclassified	122049	1	0
14_days	Proteobacteria	unclassified	123510	1	0
42_days	Actinobacteria	unclassified	123528	2.5	0.866025
91_days	Actinobacteria	unclassified	123528	3.75	1.29904
0_days	Bacteroidetes	Chryseobacterium	123752	0.416667	0.166667
91_days	TM6	unclassified	123862	0.5	0
0_days	Actinobacteria	unclassified	125045	1.75	0.478714
42_days	Actinobacteria	unclassified	125045	0.875	0.156696
91_days	Actinobacteria	unclassified	125045	2.1875	0.493447
07_days	Proteobacteria	unclassified	125520	0.933333	0.266667
14_days	Proteobacteria	unclassified	125520	3.08	0.573902
28_days	Proteobacteria	unclassified	125520	5.88	1.23016
42_days	Proteobacteria	unclassified	125520	2.33333	0.410188
28_days	Proteobacteria	unclassified	127549	1.33333	0.516398
91_days	Proteobacteria	unclassified	127549	0.666667	0.258199
42_days	Proteobacteria	Delftia	128347	1	0.251976
91_days	Proteobacteria	Delftia	128347	0.5	0.125988
07_days	Bacteroidetes	unclassified	128353	0.444444	0.0473779
14_days	Bacteroidetes	unclassified	128353	7.53333	1.04697
28_days	Bacteroidetes	unclassified	128353	10.8	1.0198
42_days	Bacteroidetes	unclassified	128353	4.6	0.892333
0_days	Proteobacteria	Gluconobacter	128717	59.15	2.50164
07_days	Proteobacteria	Gluconobacter	128717	101.35	3.88095
14_days	Proteobacteria	Gluconobacter	128717	12.85	0.620484
28_days	Proteobacteria	Gluconobacter	128717	1.2	0.160357
42_days	Proteobacteria	Gluconobacter	128717	1.05	0.0981981
91_days	Proteobacteria	Gluconobacter	128717	0.5	0
07_days	Proteobacteria	Pseudomonas	129642	0.266667	0.0666667
91_days	Proteobacteria	Pseudomonas	129642	0.266667	0.0666667
07_days	Actinobacteria	unclassified	129870	1.33333	0.471405
14_days	Actinobacteria	unclassified	129870	1.33333	0.254588
28_days	Actinobacteria	unclassified	129870	1	0.274585
42_days	Actinobacteria	unclassified	129870	2	0.411103
91_days	Actinobacteria	unclassified	129870	3.33333	0.798779
28_days	Actinobacteria	unclassified	130455	0.666667	0.235702
42_days	Firmicutes	unclassified	130872	0.333333	0
07_days	Actinobacteria	unclassified	131209	28.5	2.3424
14_days	Actinobacteria	unclassified	131209	59.1	4.87037
28_days	Actinobacteria	unclassified	131209	8.4	0.930195
42_days	Actinobacteria	unclassified	131209	16.5	2.09322
91_days	Actinobacteria	unclassified	131209	17.4	3.07999
07_days	Actinobacteria	unclassified	132483	1.5	0.288675
91_days	Actinobacteria	unclassified	132483	4.5	0.866025
91_days	Actinobacteria	unclassified	132901	0.666667	0.154303
91_days	Proteobacteria	unclassified	133044	2.1875	0.497651
91_days	Actinobacteria	unclassified	133122	1.5	0.288675
07_days	Actinobacteria	unclassified	133328	0.45	0.0935414
0_days	Proteobacteria	Rhodoplanes	133382	0.75	0.306186
91_days	Proteobacteria	Rhodoplanes	133382	1.125	0.346109
07_days	Proteobacteria	Pseudomonas	133533	0.366667	0.133333
07_days	Actinobacteria	unclassified	134121	25.2	2.88335
14_days	Actinobacteria	unclassified	134121	14.7	1.54596
28_days	Actinobacteria	unclassified	134121	4.2	0.622389
42_days	Actinobacteria	unclassified	134121	7.5	1.3899
91_days	Actinobacteria	unclassified	134121	4.5	0.806226
91_days	Planctomycetes	unclassified	135762	1.66667	0.210819
91_days	Proteobacteria	Rhodoplanes	136162	0.75	0.204124
14_days	Actinobacteria	unclassified	136453	2	0.707107
28_days	Actinobacteria	unclassified	136453	2.16667	0.517294
42_days	Actinobacteria	unclassified	136453	1.66667	0.346944
91_days	Actinobacteria	unclassified	136453	2.66667	0.600925
91_days	Proteobacteria	Agrobacterium	136749	0.5	0.25
0_days	Proteobacteria	unclassified	136946	0.166667	0
91_days	Planctomycetes	A17	137429	4.66667	1.07312
91_days	Actinobacteria	unclassified	137915	3	1.22474
0_days	Firmicutes	Bacillus	137950	0.907407	0.393796
91_days	Proteobacteria	Amaricoccus	138291	0.625	0.125
91_days	Acidobacteria	unclassified	138346	1.75	0.25
91_days	Proteobacteria	Bosea	138381	1.125	0.375
14_days	Proteobacteria	Pseudomonas	138840	1	0.293972
42_days	Proteobacteria	Pseudomonas	138840	0.833333	0.301232
91_days	Proteobacteria	Pseudomonas	138840	0.333333	0.0860663
14_days	Proteobacteria	Pseudomonas	138914	0.366667	0.133333
28_days	Proteobacteria	Pseudomonas	138914	0.366667	0.133333
91_days	Planctomycetes	Pirellula	139405	1.33333	0.210819
42_days	Firmicutes	Cohnella	139812	0.3125	0.0625
42_days	Bacteroidetes	Sporocytophaga	140328	0.3125	0.0625
28_days	Bacteroidetes	Flavobacterium	140859	0.625	0.146892
42_days	Bacteroidetes	Flavobacterium	140859	0.25	0.0545545
07_days	Proteobacteria	Pseudomonas	140966	0.426667	0.0850272
14_days	Proteobacteria	Pseudomonas	140966	0.4	0.0572263
28_days	Proteobacteria	Pseudomonas	140966	0.266667	0.0444444
42_days	Proteobacteria	Pseudomonas	140966	0.533333	0.0964996
91_days	Proteobacteria	Pseudomonas	141105	2.64	0.820452
07_days	Proteobacteria	Pseudomonas	141206	0.666667	0.141795
14_days	Proteobacteria	Pseudomonas	141206	0.666667	0.140546
28_days	Proteobacteria	Pseudomonas	141206	0.666667	0.19245
28_days	Bacteroidetes	Flavobacterium	141302	1.25	0.5
07_days	Proteobacteria	unclassified	141365	2.1	0.421229
14_days	Proteobacteria	unclassified	141365	2.07812	0.481274
28_days	Proteobacteria	unclassified	141365	1.53125	0.233714
42_days	Proteobacteria	unclassified	141365	0.729167	0.124842
91_days	Proteobacteria	unclassified	141365	1.75	0.478714
0_days	Firmicutes	Paenibacillus	141688	0.375	0.075
07_days	Firmicutes	Paenibacillus	141688	0.125	0.025
42_days	Firmicutes	Paenibacillus	141688	0.125	0.025
42_days	Proteobacteria	unclassified	141776	0.6	0.266667
91_days	Proteobacteria	unclassified	141776	0.6	0.266667
91_days	Proteobacteria	Devosia	141810	0.666667	0.105409
91_days	Acidobacteria	unclassified	141861	2.03125	0.286752
07_days	Proteobacteria	unclassified	142009	0.466667	0.133333
42_days	Proteobacteria	unclassified	142009	0.933333	0.266667
91_days	Proteobacteria	unclassified	142009	0.622222	0.116686
14_days	Verrucomicrobia	unclassified	142471	0.75	0.111803
28_days	Verrucomicrobia	unclassified	142471	2.9	0.29761
42_days	Verrucomicrobia	unclassified	142471	8.9	1.38203
91_days	Verrucomicrobia	unclassified	142471	4.5	0.368394
42_days	Proteobacteria	Achromobacter	142658	0.611111	0.121946
0_days	Bacteroidetes	Flavobacterium	143021	1.33333	0.333333
14_days	Bacteroidetes	Flavobacterium	143021	0.666667	0.166667
28_days	Bacteroidetes	Flavobacterium	143021	0.888889	0.239759
42_days	Bacteroidetes	Flavobacterium	143021	6.06667	0.655774
91_days	Bacteroidetes	Flavobacterium	143021	2.13333	0.368286
07_days	Proteobacteria	unclassified	143131	0.54	0.0755332
14_days	Proteobacteria	unclassified	143131	0.72	0.08
28_days	Proteobacteria	unclassified	143131	0.36	0.04
28_days	Bacteroidetes	Dyadobacter	143175	1.54	0.218746
42_days	Bacteroidetes	Dyadobacter	143175	5.46	0.656328
91_days	Bacteroidetes	Dyadobacter	143175	1.96	0.240087
91_days	Proteobacteria	unclassified	143462	0.111111	0
14_days	Proteobacteria	Janthinobacterium	144380	0.466667	0.133333
28_days	Proteobacteria	Janthinobacterium	144380	0.933333	0.252396
14_days	Proteobacteria	Novosphingobium	144589	0.875	0.245495
0_days	Firmicutes	Paenibacillus	144713	7.75	1.61673
07_days	Firmicutes	Paenibacillus	144713	0.1875	0.0350382
14_days	Firmicutes	Paenibacillus	144713	0.575	0.0864124
28_days	Firmicutes	Paenibacillus	144713	0.541667	0.088299
42_days	Firmicutes	Paenibacillus	144713	0.3125	0.0583631
91_days	Firmicutes	Paenibacillus	144713	0.375	0.111403
42_days	Proteobacteria	unclassified	144720	1	0.561084
28_days	Bacteroidetes	Pedobacter	144732	0.888889	0.222222
42_days	Bacteroidetes	Pedobacter	144732	0.444444	0.0555556
91_days	Bacteroidetes	Pedobacter	144732	0.444444	0.111111
28_days	Proteobacteria	unclassified	144875	0.666667	0
42_days	Proteobacteria	unclassified	144875	0.333333	0
91_days	Proteobacteria	unclassified	144875	1.66667	0.0430331
28_days	Verrucomicrobia	Luteolibacter	145278	0.5	0
42_days	Verrucomicrobia	Luteolibacter	145278	1	0
91_days	Verrucomicrobia	Luteolibacter	145278	2.33333	0.546453
28_days	Proteobacteria	Legionella	145455	1.625	0.278329
42_days	Proteobacteria	Legionella	145455	1.71875	0.295694
28_days	Actinobacteria	unclassified	146122	1.5	0.384353
42_days	Actinobacteria	unclassified	146122	6.075	1.61419
91_days	Actinobacteria	unclassified	146122	5.90625	1.59701
91_days	Verrucomicrobia	Candidatus Xiphinematobacter	146126	1.625	0.0818317
14_days	Proteobacteria	unclassified	146193	0.6	0.1
42_days	Proteobacteria	unclassified	146193	1.8	0.3
91_days	Proteobacteria	unclassified	146193	14.04	3.32013
91_days	Actinobacteria	unclassified	146471	1.125	0.375
42_days	Proteobacteria	unclassified	146723	0.25	0.0481125
42_days	Bacteroidetes	unclassified	147488	0.555556	0.111111
91_days	Bacteroidetes	unclassified	147488	1.11111	0.200308
07_days	Proteobacteria	Erwinia	148620	0.214286	0.0319438
28_days	Proteobacteria	Erwinia	148620	0.142857	0
91_days	Proteobacteria	Aquimonas	148797	1.45833	0.405728
07_days	Proteobacteria	Plesiomonas	149034	0.333333	0
0_days	Bacteroidetes	unclassified	149122	0.333333	0.0833333
0_days	Acidobacteria	unclassified	150160	5.25	0.75
91_days	Bacteroidetes	unclassified	150268	0.555556	0.111111
42_days	Proteobacteria	unclassified	150686	1.2	0.38873
91_days	Proteobacteria	unclassified	150686	1.35	0.212854
91_days	Proteobacteria	Rhodoplanes	150877	2.25	0.918559
42_days	Bacteroidetes	Flavobacterium	151117	0.277778	0.111111
42_days	Actinobacteria	unclassified	152130	2.25	0.626783
91_days	Actinobacteria	unclassified	152130	9	2.21642
91_days	Chloroflexi	unclassified	152668	1.875	0.239357
42_days	Bacteroidetes	unclassified	153590	3.64444	0.812903
91_days	Bacteroidetes	unclassified	153590	5.33333	0.84703
91_days	Actinobacteria	unclassified	153594	4.5	1.62569
42_days	TM7	unclassified	153701	1	0
42_days	Actinobacteria	unclassified	153998	0.875	0.239357
91_days	Actinobacteria	unclassified	153998	1.75	0.478714
91_days	Acidobacteria	unclassified	154141	1.75	0.25
07_days	Proteobacteria	Novosphingobium	154189	0.875	0.182981
42_days	Proteobacteria	unclassified	154435	0.75	0.0833333
91_days	Proteobacteria	unclassified	154435	0.875	0.0951107
0_days	Proteobacteria	Plesiocystis	154699	0.5	0.096225
42_days	Actinobacteria	unclassified	154804	1.75	0.313392
91_days	Actinobacteria	unclassified	154804	2.8	0.613875
28_days	Bacteroidetes	Pedobacter	155460	0.444444	0.111111
42_days	Bacteroidetes	Pedobacter	155460	0.444444	0.111111
0_days	Proteobacteria	unclassified	156232	3.88	0.680653
07_days	Proteobacteria	unclassified	156232	0.52	0.123648
28_days	Proteobacteria	unclassified	156232	0.2	0
42_days	Proteobacteria	Methylobacillus	156646	1	0
91_days	Proteobacteria	Methylobacillus	156646	1	0.166667
07_days	Proteobacteria	unclassified	156652	0.875	0.239357
28_days	Proteobacteria	unclassified	156652	0.4375	0.0625
0_days	Firmicutes	Natronobacillus	156681	0.277778	0.096225
28_days	Firmicutes	Paenibacillus	157532	0.25	0.05
42_days	Proteobacteria	Luteimonas	157598	0.625	0.125
91_days	Proteobacteria	Luteimonas	157598	0.625	0.125
0_days	Bacteroidetes	unclassified	158044	1.8	0.3
42_days	Proteobacteria	Mesorhizobium	158376	7.96875	1.78563
91_days	Proteobacteria	Mesorhizobium	158376	71.25	14.8471
91_days	Actinobacteria	unclassified	158871	1.5	0.612372
14_days	Proteobacteria	unclassified	159038	5.7	0.589188
28_days	Proteobacteria	unclassified	159038	2.75	0.345425
42_days	Proteobacteria	unclassified	159038	1	0.25
91_days	Proteobacteria	unclassified	159038	1.25	0.111803
0_days	Firmicutes	Bacillus	159299	1.29167	0.268527
91_days	Firmicutes	Bacillus	159299	0.333333	0.111111
91_days	Bacteroidetes	unclassified	159655	0.9375	0.1875
91_days	Proteobacteria	unclassified	159870	0.75	0.416667
07_days	Proteobacteria	unclassified	160115	1.04167	0.217234
14_days	Proteobacteria	unclassified	160115	1.09375	0.242465
28_days	Proteobacteria	unclassified	160115	1.875	0.473242
42_days	Proteobacteria	unclassified	160115	1.40625	0.224624
91_days	Proteobacteria	unclassified	160115	0.9375	0.175191
0_days	Firmicutes	Pediococcus	160548	11	1.38151
07_days	Firmicutes	Pediococcus	160548	0.7	0.108711
28_days	Bacteroidetes	unclassified	160651	0.5	0.166667
42_days	Bacteroidetes	unclassified	160651	2	0.449467
91_days	Bacteroidetes	unclassified	160651	3.5	0.527324
28_days	Proteobacteria	Amaricoccus	160653	0.625	0.125
91_days	Proteobacteria	Amaricoccus	160653	1.5625	0.239745
14_days	Proteobacteria	unclassified	160778	0.111111	0
28_days	Proteobacteria	unclassified	160778	0.111111	0
0_days	Actinobacteria	unclassified	161011	0.333333	0
28_days	Actinobacteria	unclassified	161011	0.555556	0.0555556
42_days	Actinobacteria	unclassified	161011	0.666667	0.0563436
91_days	Actinobacteria	unclassified	161011	2	0.256235
14_days	Bacteroidetes	Pedobacter	161490	0.888889	0.260579
28_days	Bacteroidetes	Pedobacter	161490	1.06667	0.213809
42_days	Bacteroidetes	Pedobacter	161490	1.77778	0.302838
28_days	Bacteroidetes	Pedobacter	163090	0.555556	0.0854118
42_days	Bacteroidetes	Pedobacter	163090	0.444444	0.111111
07_days	Proteobacteria	Plesiomonas	163775	0.375	0.0686462
14_days	Proteobacteria	Plesiomonas	163775	0.666667	0
28_days	Proteobacteria	Plesiomonas	163775	0.5	0
91_days	Proteobacteria	unclassified	164404	0.5	0
28_days	Proteobacteria	Janthinobacterium	164523	0.466667	0.133333
42_days	Proteobacteria	unclassified	165611	3.75	1.79699
91_days	Proteobacteria	unclassified	165611	3.75	1.79699
07_days	Proteobacteria	unclassified	166739	0.6	0.194365
14_days	Proteobacteria	unclassified	166739	0.6	0.129577
28_days	Proteobacteria	unclassified	166739	0.9	0.195116
42_days	Proteobacteria	unclassified	166739	1.2	0.38873
42_days	Proteobacteria	unclassified	167302	0.625	0.125
28_days	Bacteroidetes	Pedobacter	167436	0.444444	0.111111
91_days	Proteobacteria	Bdellovibrio	167511	0.75	0.0944911
91_days	Proteobacteria	Pleomorphomonas	168276	2.7	0.874643
14_days	Proteobacteria	unclassified	169006	1.5	0.5
07_days	Actinobacteria	Microbacterium	169430	6.8	1.39095
14_days	Actinobacteria	Microbacterium	169430	2	0.377964
28_days	Actinobacteria	Microbacterium	169430	2	0.57735
91_days	Actinobacteria	Microbacterium	169430	6	1.73205
28_days	Proteobacteria	Roseococcus	169755	0.533333	0.176383
42_days	Proteobacteria	Roseococcus	169755	1.92	0.640476
91_days	Proteobacteria	Roseococcus	169755	2.56	0.611384
42_days	Firmicutes	unclassified	170020	0.3	0.057735
91_days	Firmicutes	unclassified	170020	0.2	0
0_days	Firmicutes	Clostridium	170244	0.3	0
14_days	Firmicutes	Clostridium	170244	0.266667	0.0440959
28_days	Firmicutes	Clostridium	170244	0.2	0
42_days	Firmicutes	Clostridium	170244	0.1	0
14_days	Proteobacteria	Pseudomonas	170405	0.52	0.185472
28_days	Proteobacteria	Citrobacter	171518	1.5	0.5
28_days	Planctomycetes	Pirellula	172675	2.66667	0.666667
91_days	Planctomycetes	Pirellula	172675	4.44444	1.01531
42_days	Nitrospirae	Nitrospira	173004	2	0
07_days	Actinobacteria	Curtobacterium	173906	1.875	0.239357
42_days	Actinobacteria	Curtobacterium	173906	1.5	0.288675
42_days	Proteobacteria	Devosia	174315	1	0.150756
91_days	Proteobacteria	Devosia	174315	0.666667	0.105409
0_days	Firmicutes	Paenibacillus	179040	0.375	0.053619
07_days	Firmicutes	Paenibacillus	179040	0.125	0.025
14_days	Firmicutes	Paenibacillus	179040	0.125	0.0163663
28_days	Firmicutes	Paenibacillus	179040	0.1875	0.0350382
42_days	Firmicutes	Paenibacillus	179040	0.825	0.164297
91_days	Firmicutes	Paenibacillus	179040	0.375	0.0588076
91_days	Bacteroidetes	Fluviicola	179461	0.444444	0.111111
14_days	Proteobacteria	Kaistia	180502	1	0.316228
28_days	Proteobacteria	Kaistia	180502	1	0.210819
42_days	Proteobacteria	Kaistia	180502	2	0.57735
91_days	Proteobacteria	Kaistia	180502	3	0.632456
28_days	Proteobacteria	Pseudomonas	182912	0.333333	0.105409
42_days	Proteobacteria	Pseudomonas	182912	0.333333	0.105409
28_days	Proteobacteria	unclassified	185100	2.16667	0.166667
42_days	Proteobacteria	unclassified	185100	2	0.384353
91_days	Proteobacteria	unclassified	185100	4.875	0.456954
42_days	Chloroflexi	unclassified	185950	0.5	0
91_days	Chloroflexi	unclassified	185950	1	0
28_days	Proteobacteria	unclassified	187297	1.5	0.5
28_days	Actinobacteria	Demequina	188500	2	0.270214
42_days	Actinobacteria	Demequina	188500	3.26667	0.48925
91_days	Actinobacteria	Demequina	188500	1.53333	0.267854
91_days	Bacteroidetes	unclassified	189508	0.5	0.166667
91_days	Actinobacteria	unclassified	190663	0.833333	0.166667
0_days	Firmicutes	Epulopiscium	190858	0.5	0
14_days	Proteobacteria	unclassified	192342	1.5	0.223607
28_days	Proteobacteria	unclassified	192342	1	0
42_days	Proteobacteria	unclassified	192342	1	0
91_days	Proteobacteria	unclassified	192342	1	0
0_days	Firmicutes	unclassified	192776	2.14286	0.25377
07_days	Firmicutes	unclassified	192776	0.8	0.191899
14_days	Firmicutes	unclassified	192776	0.142857	0
14_days	Actinobacteria	unclassified	193536	0.333333	0
42_days	Actinobacteria	unclassified	193536	0.333333	0
0_days	Proteobacteria	unclassified	197286	0.333333	0
07_days	Proteobacteria	unclassified	197286	0.166667	0
14_days	Proteobacteria	unclassified	197286	0.333333	0.105409
28_days	Proteobacteria	unclassified	197286	0.5	0
42_days	Proteobacteria	unclassified	197286	0.333333	0
0_days	Firmicutes	unclassified	197631	376.8	47.0282
07_days	Firmicutes	unclassified	197631	34.64	1.295
14_days	Firmicutes	unclassified	197631	1.8	0.205635
28_days	Firmicutes	unclassified	197631	0.4	0.0478091
42_days	Firmicutes	unclassified	197631	1.4	0.231763
91_days	Firmicutes	unclassified	197631	1.85	0.412035
42_days	Actinobacteria	Cryocola	197711	3	0.377964
91_days	Actinobacteria	Cryocola	197711	1.5	0.288675
0_days	Firmicutes	Paenibacillus	199847	0.875	0.175
42_days	Proteobacteria	unclassified	200323	1.11111	0.361752
91_days	Proteobacteria	unclassified	200323	0.444444	0.111111
42_days	Proteobacteria	Agrobacterium	200464	0.5	0.25
28_days	Proteobacteria	Pseudomonas	200552	0.333333	0.105409
07_days	Actinobacteria	Microbacterium	200979	2	0.57735
42_days	Proteobacteria	Rhodobacter	201726	0.5625	0.236621
91_days	Proteobacteria	Rhodobacter	201726	1.6875	0.709864
42_days	Proteobacteria	unclassified	202863	1.75	0.453163
91_days	Proteobacteria	unclassified	202863	1	0.25
91_days	Planctomycetes	A17	204874	0.666667	0.166667
91_days	Proteobacteria	Rhodoplanes	204919	1.75	0.400892
42_days	Proteobacteria	unclassified	205306	0.466667	0.0888889
91_days	Proteobacteria	unclassified	205306	2.1	0.600514
42_days	Actinobacteria	Yonghaparkia	205559	2	0.57735
91_days	Proteobacteria	Rhodoplanes	205602	2.0625	0.427998
07_days	Actinobacteria	Cryobacterium	205772	1.5	0.288675
14_days	Actinobacteria	Cryobacterium	205772	4.5	0.596708
28_days	Actinobacteria	Cryobacterium	205772	3	0.57735
42_days	Actinobacteria	Cryobacterium	205772	3.75	1.0133
91_days	Actinobacteria	Cryobacterium	205772	3	0.57735
42_days	Acidobacteria	unclassified	205900	1.75	0.25
91_days	Chloroflexi	unclassified	206278	0.9375	0.175191
91_days	Proteobacteria	unclassified	206609	0.5	0.038236
91_days	Bacteroidetes	unclassified	206752	0.75	0.196699
14_days	Actinobacteria	Leucobacter	207157	2	0
91_days	Chloroflexi	unclassified	207355	1	0
91_days	Proteobacteria	unclassified	207510	0.875	0.239357
42_days	Bacteroidetes	Flavobacterium	207627	0.277778	0.111111
91_days	Gemmatimonadetes	Gemmatimonas	207957	1.5625	0.291815
91_days	Proteobacteria	Rhodoplanes	208118	1.5	0.612372
91_days	Proteobacteria	BD2-13	208171	0.5	0
91_days	Bacteroidetes	unclassified	208595	0.8	0.133333
91_days	Proteobacteria	unclassified	208959	1.125	0.544862
91_days	Proteobacteria	unclassified	209100	3.3	0.727649
91_days	Firmicutes	Cohnella	209202	0.390625	0.0547082
28_days	Proteobacteria	Devosia	209507	0.666667	0.105409
42_days	Proteobacteria	Devosia	209507	0.666667	0.105409
91_days	Proteobacteria	Devosia	209507	4	0.667572
0_days	Acidobacteria	unclassified	209523	1.75	0.25
91_days	Verrucomicrobia	unclassified	209628	2.6	0.77746
42_days	Proteobacteria	Phenylobacterium	209762	1	0.353553
91_days	Proteobacteria	Phenylobacterium	209762	2	0.468718
91_days	TM7	unclassified	210046	0.5	0
0_days	Proteobacteria	unclassified	210201	1.2	0.38873
28_days	Proteobacteria	Sphingobium	210791	1.25	0.30957
42_days	Proteobacteria	Sphingobium	210791	1.83333	0.435194
91_days	Proteobacteria	Sphingobium	210791	1.5	0.297294
91_days	Proteobacteria	unclassified	211106	2.25	1.08972
07_days	Acidobacteria	unclassified	211578	0.625	0.125
42_days	Acidobacteria	unclassified	211578	0.625	0.125
91_days	Acidobacteria	unclassified	211578	3.4375	0.627287
91_days	Proteobacteria	unclassified	211593	1	0
28_days	Bacteroidetes	Pedobacter	212159	0.888889	0.222222
91_days	Proteobacteria	unclassified	212223	1.5	0.5
42_days	Proteobacteria	unclassified	212688	2	0.64087
91_days	Proteobacteria	unclassified	212688	1	0.353553
91_days	Proteobacteria	Rhodoplanes	212776	1	0.25
42_days	Chloroflexi	unclassified	213308	1.25	0.25
91_days	Chloroflexi	unclassified	213308	1.25	0.25
91_days	Proteobacteria	Bdellovibrio	213370	1.75	0.144338
91_days	Proteobacteria	unclassified	214611	0.777778	0.0419961
0_days	Actinobacteria	unclassified	215003	1.75	0.478714
42_days	Actinobacteria	unclassified	215003	0.875	0.239357
91_days	Actinobacteria	unclassified	215003	2.84375	0.667269
91_days	Planctomycetes	unclassified	215591	5	1
42_days	Planctomycetes	unclassified	215748	1.66667	0.333333
91_days	Planctomycetes	unclassified	216191	3.33333	0.666667
0_days	Bacteroidetes	unclassified	216350	1.5	0.5
91_days	Planctomycetes	unclassified	216375	5.83333	1.37639
42_days	Proteobacteria	Rhodoplanes	216748	0.75	0.306186
91_days	Proteobacteria	Rhodoplanes	216748	0.75	0.306186
91_days	Planctomycetes	unclassified	216912	6	0.87831
42_days	Firmicutes	Coprococcus	217060	0.166667	0
91_days	Armatimonadetes	Fimbriimonas	217700	41.6	7.35935
0_days	Chloroflexi	unclassified	217746	1.25	0.25
28_days	Chloroflexi	unclassified	217746	0.625	0.125
91_days	Chloroflexi	unclassified	217746	1.25	0.208712
0_days	Proteobacteria	unclassified	217748	0.583333	0.159571
28_days	Proteobacteria	unclassified	217748	0.583333	0.159571
42_days	Proteobacteria	unclassified	217748	2.33333	0.388492
91_days	Proteobacteria	unclassified	217748	119.35	14.1446
91_days	Proteobacteria	unclassified	217902	0.8	0.133333
07_days	Proteobacteria	unclassified	218061	0.8	0.133333
14_days	Proteobacteria	unclassified	218061	0.6	0.0666667
28_days	Proteobacteria	unclassified	218061	1.36	0.148972
42_days	Proteobacteria	unclassified	218061	1.3	0.187161
0_days	Verrucomicrobia	unclassified	218116	0.5	0
91_days	Verrucomicrobia	unclassified	218116	0.5	0
91_days	Proteobacteria	Rhizobium	218446	0.733333	0.323179
07_days	Proteobacteria	unclassified	218704	0.5	0
91_days	Proteobacteria	unclassified	218704	1.33333	0.142134
91_days	Acidobacteria	unclassified	218934	1.25	0.25
0_days	Proteobacteria	unclassified	219151	0.24	0.04
28_days	Proteobacteria	unclassified	219151	0.24	0.04
07_days	Bacteroidetes	Chryseobacterium	219189	4.6	0.981617
14_days	Bacteroidetes	Chryseobacterium	219189	71.7	15.1368
28_days	Bacteroidetes	Chryseobacterium	219189	20.6	4.95112
42_days	Bacteroidetes	Chryseobacterium	219189	5.4	1.47697
91_days	Bacteroidetes	Chryseobacterium	219189	1.5	0.75
14_days	Bacteroidetes	Chryseobacterium	219549	1.5	0.394154
42_days	Bacteroidetes	Flavobacterium	219727	0.25	0.0833333
28_days	Actinobacteria	unclassified	220524	0.9	0.291548
42_days	Actinobacteria	unclassified	220524	0.9	0.155839
42_days	Proteobacteria	unclassified	220970	0.5	0
0_days	Firmicutes	Lactobacillus	221299	0.333333	0
07_days	Bacteroidetes	unclassified	221497	0.333333	0
14_days	Bacteroidetes	unclassified	221497	0.8	0.120844
28_days	Bacteroidetes	unclassified	221497	1	0.188025
42_days	Bacteroidetes	unclassified	221497	0.583333	0.0833333
91_days	Verrucomicrobia	Candidatus Xiphinematobacter	221896	6.1	1.06667
91_days	Proteobacteria	unclassified	222088	0.833333	0.166667
91_days	Proteobacteria	unclassified	222183	2	0.57735
91_days	Proteobacteria	unclassified	222209	1.5	0.612372
91_days	Proteobacteria	Steroidobacter	222645	2.33333	0.125988
0_days	Proteobacteria	unclassified	222649	0.4	0.0666667
42_days	Firmicutes	Coprococcus	222733	0.166667	0
07_days	Proteobacteria	Sphingomonas	222868	0.416667	0.0833333
42_days	Proteobacteria	unclassified	222900	1.16667	0.319142
91_days	Actinobacteria	unclassified	223441	1.53125	0.279392
91_days	Actinobacteria	unclassified	223764	1.25	0.433013
07_days	Proteobacteria	Sphingopyxis	223891	0.785714	0.285714
28_days	Proteobacteria	Sphingopyxis	223891	0.785714	0.194105
42_days	Proteobacteria	Sphingopyxis	223891	0.942857	0.161104
91_days	Proteobacteria	Sphingopyxis	223891	3.14286	0.654784
28_days	Proteobacteria	unclassified	225259	0.52381	0.122952
42_days	Proteobacteria	unclassified	225259	0.52381	0.0835293
91_days	Proteobacteria	unclassified	225259	1.04762	0.167059
0_days	Proteobacteria	Cellvibrio	225453	0.666667	0
28_days	Proteobacteria	Cellvibrio	225453	1	0
42_days	Proteobacteria	Cellvibrio	225453	1.4	0.177778
91_days	Proteobacteria	Cellvibrio	225453	3.4	0.325083
07_days	Proteobacteria	unclassified	225487	0.4375	0.119678
28_days	Proteobacteria	Agrobacterium	225582	0.5	0.133631
91_days	Proteobacteria	Sphingomonas	225933	0.416667	0.0833333
91_days	Verrucomicrobia	unclassified	226240	1.5	0.288675
42_days	Proteobacteria	unclassified	226410	1	0
42_days	Proteobacteria	Devosia	226508	0.666667	0.0710669
0_days	Proteobacteria	unclassified	227453	0.9	0.191485
07_days	Proteobacteria	unclassified	228494	0.666667	0
14_days	Proteobacteria	unclassified	228494	0.666667	0
28_days	Proteobacteria	unclassified	228494	0.333333	0
91_days	Proteobacteria	unclassified	228494	0.666667	0
0_days	Proteobacteria	unclassified	228556	3	1
14_days	Proteobacteria	unclassified	228556	1.5	0.327327
28_days	Proteobacteria	unclassified	228556	1.875	0.340037
42_days	Proteobacteria	unclassified	228556	3	0.92582
91_days	Proteobacteria	unclassified	228556	2.5	0.657129
0_days	Proteobacteria	Gluconobacter	229359	0.2	0
28_days	Bacteroidetes	Flavobacterium	230812	0.375	0.0983495
42_days	Bacteroidetes	Flavobacterium	230812	0.375	0.0983495
42_days	Proteobacteria	unclassified	231088	0.875	0.182981
14_days	Proteobacteria	Citrobacter	232696	4	0.738549
28_days	Proteobacteria	Citrobacter	232696	1.5	0.5
42_days	Proteobacteria	Citrobacter	232696	3.75	0.873212
91_days	Proteobacteria	Citrobacter	232696	1.5	0.5
91_days	Proteobacteria	unclassified	233724	2.66667	0.760117
91_days	Bacteroidetes	unclassified	234394	1	0.333333
91_days	Bacteroidetes	unclassified	235423	34.1333	8.95874
0_days	Firmicutes	Paenibacillus	235578	0.25	0.0597614
42_days	Actinobacteria	unclassified	235698	2	0.57735
91_days	Actinobacteria	unclassified	235698	2	0.377964
0_days	Firmicutes	Paenibacillus	235985	0.765625	0.167915
14_days	Firmicutes	Paenibacillus	235985	0.21875	0.0496453
28_days	Firmicutes	Paenibacillus	235985	0.145833	0.026116
42_days	Firmicutes	Paenibacillus	235985	0.291667	0.0575708
91_days	Proteobacteria	unclassified	236367	0.933333	0.266667
42_days	Actinobacteria	Agromyces	236466	1.5	0.288675
91_days	Actinobacteria	Agromyces	236466	3	0.57735
07_days	Firmicutes	Leuconostoc	237081	0.6	0.092582
07_days	Bacteroidetes	Pedobacter	237550	2.11111	0.52598
14_days	Bacteroidetes	Pedobacter	237550	8.53333	0.942135
28_days	Bacteroidetes	Pedobacter	237550	6.93333	0.916169
42_days	Bacteroidetes	Pedobacter	237550	3.28889	0.388821
91_days	Bacteroidetes	Pedobacter	237550	1.92593	0.82173
42_days	Proteobacteria	Sphingomonas	237613	1	0.316228
91_days	Proteobacteria	Sphingomonas	237613	2	0.347926
91_days	Proteobacteria	unclassified	238068	0.333333	0
42_days	Proteobacteria	Polaromonas	238109	0.916667	0.416667
91_days	Proteobacteria	Polaromonas	238109	1.375	0.465169
91_days	Firmicutes	Clostridium	238205	0.333333	0
42_days	Proteobacteria	unclassified	239066	0.5	0
07_days	Proteobacteria	unclassified	239195	0.238095	0.0602339
14_days	Proteobacteria	unclassified	239195	0.142857	0
28_days	Proteobacteria	unclassified	239195	0.142857	0
42_days	Proteobacteria	unclassified	239195	0.142857	0
91_days	Proteobacteria	unclassified	239195	0.142857	0
91_days	Proteobacteria	unclassified	239206	1.16667	0.188025
91_days	Actinobacteria	unclassified	239893	1.75	0.478714
14_days	Proteobacteria	Pseudomonas	239924	0.55	0.2
91_days	Proteobacteria	Pseudomonas	239924	0.55	0.2
91_days	Bacteroidetes	Flavobacterium	240032	0.666667	0.166667
0_days	Proteobacteria	unclassified	240087	2.33333	0.61075
91_days	Proteobacteria	unclassified	240087	1.33333	0.3849
07_days	Proteobacteria	unclassified	240135	0.285714	0.0903508
14_days	Proteobacteria	unclassified	240135	0.571429	0
28_days	Proteobacteria	unclassified	240135	0.142857	0
42_days	Proteobacteria	unclassified	240135	0.214286	0.0412393
91_days	Proteobacteria	unclassified	240135	0.285714	0
42_days	Firmicutes	Paenibacillus	240501	0.104167	0.0208333
91_days	Proteobacteria	unclassified	240506	0.5	0
91_days	Proteobacteria	unclassified	241110	0.625	0.125
42_days	Proteobacteria	unclassified	241449	0.75	0.306186
42_days	Proteobacteria	unclassified	241827	0.533333	0.2
91_days	Bacteroidetes	unclassified	242136	0.555556	0.111111
42_days	Planctomycetes	Gemmata	242145	0.833333	0.333333
91_days	Planctomycetes	Gemmata	242145	1.66667	0.666667
0_days	Firmicutes	unclassified	242393	1.5	0.274585
07_days	Actinobacteria	Clavibacter	242437	7.5	1.44338
14_days	Actinobacteria	Clavibacter	242437	1.5	0.150756
28_days	Actinobacteria	Clavibacter	242437	1.5	0.288675
42_days	Actinobacteria	Clavibacter	242437	2.7	0.411032
91_days	Actinobacteria	Clavibacter	242437	4.125	0.860596
0_days	Firmicutes	Natronobacillus	242528	1.25	0.314188
42_days	Proteobacteria	unclassified	242669	0.888889	0.176733
91_days	Proteobacteria	unclassified	242669	0.533333	0.111555
28_days	Proteobacteria	Limnohabitans	243124	1	0.387298
42_days	Acidobacteria	unclassified	243166	1.75	0.25
91_days	Acidobacteria	unclassified	243166	1.75	0.25
0_days	Proteobacteria	unclassified	243185	1.04444	0.133528
07_days	Proteobacteria	unclassified	243185	0.422222	0.0672489
14_days	Proteobacteria	unclassified	243185	1.35556	0.119996
28_days	Proteobacteria	unclassified	243185	2.71111	0.129577
42_days	Proteobacteria	unclassified	243185	1.22222	0.145095
91_days	Proteobacteria	unclassified	243185	0.777778	0.112948
14_days	Proteobacteria	Agrobacterium	243829	0.5	0.25
42_days	Proteobacteria	Agrobacterium	243829	1	0.256495
91_days	Proteobacteria	Agrobacterium	243829	1	0.5
42_days	Actinobacteria	Pimelobacter	243943	3	1.22474
91_days	Planctomycetes	unclassified	244050	1.66667	0.333333
14_days	Proteobacteria	Agrobacterium	244116	0.466667	0.0712697
28_days	Proteobacteria	Agrobacterium	244116	1.55556	0.360286
42_days	Proteobacteria	Agrobacterium	244116	2.61333	0.480231
91_days	Proteobacteria	Agrobacterium	244116	0.933333	0.252396
14_days	Proteobacteria	unclassified	244248	0.55	0.2
0_days	Firmicutes	Paenibacillus	244336	0.375	0.075
91_days	Proteobacteria	Bosea	245601	1.875	0.548944
91_days	Verrucomicrobia	Opitutus	245910	1	0
14_days	Nitrospirae	unclassified	246040	1	0
91_days	Nitrospirae	unclassified	246040	3.33333	0.760117
14_days	Proteobacteria	unclassified	246060	1.16667	0.270214
28_days	Proteobacteria	unclassified	246060	1.4	0.225365
42_days	Proteobacteria	unclassified	246060	0.933333	0.175028
07_days	Bacteroidetes	Pedobacter	246425	0.444444	0.111111
14_days	Bacteroidetes	Pedobacter	246425	0.444444	0.0555556
91_days	Bacteroidetes	Pedobacter	246425	0.444444	0.111111
28_days	Acidobacteria	unclassified	246466	0.5	0
42_days	Acidobacteria	unclassified	246466	0.5	0
91_days	Acidobacteria	unclassified	246466	1.125	0.107044
91_days	Proteobacteria	Pseudomonas	246575	0.666667	0.258199
28_days	Proteobacteria	unclassified	246691	1.1	0.0858395
42_days	Proteobacteria	unclassified	246691	11.6	1.03466
91_days	Proteobacteria	unclassified	246691	87.3	5.00925
42_days	Proteobacteria	unclassified	246739	0.533333	0.2
91_days	Proteobacteria	unclassified	246739	0.533333	0.133333
91_days	Proteobacteria	Aquicella	247080	1.5	0
91_days	BRC1	unclassified	247643	0.833333	0.128118
91_days	Chloroflexi	unclassified	247875	8.75	1.54898
91_days	Proteobacteria	Rhodoplanes	247905	7.8	1.51431
42_days	Proteobacteria	Caulobacter	248395	1.33333	0.297294
91_days	Proteobacteria	Caulobacter	248395	2.33333	0.616482
42_days	Firmicutes	Paenibacillus	248417	0.375	0.0760034
91_days	Firmicutes	Paenibacillus	248417	0.375	0.111403
91_days	Bacteroidetes	Flavobacterium	248591	0.666667	0.166667
91_days	Gemmatimonadetes	unclassified	249280	0.9375	0.175191
14_days	Actinobacteria	Microbacterium	249375	2	0.57735
28_days	Actinobacteria	Microbacterium	249375	4	1.13389
42_days	Actinobacteria	Microbacterium	249375	2	0.377964
91_days	Actinobacteria	Microbacterium	249375	2	0.377964
07_days	Actinobacteria	Clavibacter	249999	2.25	0.411877
14_days	Actinobacteria	Clavibacter	249999	1.5	0.188982
42_days	Actinobacteria	Clavibacter	249999	1.5	0.288675
0_days	Actinobacteria	unclassified	250148	0.833333	0.109109
91_days	Actinobacteria	unclassified	250148	1.25	0.25
91_days	Proteobacteria	unclassified	250187	0.5	0
28_days	Proteobacteria	Agrobacterium	250206	1.375	0.586302
42_days	Proteobacteria	Agrobacterium	250206	1.925	0.430002
91_days	Proteobacteria	Agrobacterium	250206	2.0625	0.6875
91_days	Gemmatimonadetes	unclassified	250371	1.5625	0.239745
14_days	Proteobacteria	Luteibacter	250626	0.7	0.2
0_days	Gemmatimonadetes	unclassified	250850	0.625	0.125
07_days	Firmicutes	Leuconostoc	251243	0.4	0.11547
28_days	Proteobacteria	unclassified	251255	0.8	0.165232
42_days	Proteobacteria	unclassified	251255	0.6	0.129577
91_days	Proteobacteria	unclassified	251255	0.6	0.194365
42_days	Verrucomicrobia	Chthoniobacter	251499	1.33333	0.105409
91_days	Verrucomicrobia	Chthoniobacter	251499	1.6	0.286744
91_days	Firmicutes	Cohnella	251819	0.3125	0.0625
28_days	Planctomycetes	Planctomyces	252045	1.33333	0.333333
0_days	Proteobacteria	unclassified	252345	0.6	0.1
07_days	Proteobacteria	unclassified	252345	0.6	0.0666667
14_days	Proteobacteria	unclassified	252345	11.88	1.21493
28_days	Proteobacteria	unclassified	252345	15.84	1.45336
42_days	Proteobacteria	unclassified	252345	11.4	1.16404
91_days	Proteobacteria	unclassified	252345	8.04	1.03759
42_days	Firmicutes	unclassified	252995	0.525	0.143614
91_days	Proteobacteria	Rhodoplanes	253167	0.75	0.306186
42_days	Proteobacteria	unclassified	253214	0.666667	0.172133
91_days	Proteobacteria	unclassified	253214	1	0.293972
14_days	Actinobacteria	unclassified	253247	5	1.0351
28_days	Actinobacteria	unclassified	253247	3.33333	0.594588
42_days	Actinobacteria	unclassified	253247	4	1.1547
91_days	Actinobacteria	unclassified	253247	2	0.377964
0_days	Bacteroidetes	Chryseobacterium	253429	1.83333	0.531964
07_days	Bacteroidetes	Chryseobacterium	253429	1.5	0.412861
14_days	Bacteroidetes	Chryseobacterium	253429	111.7	22.2956
28_days	Bacteroidetes	Chryseobacterium	253429	94.9	19.0214
42_days	Bacteroidetes	Chryseobacterium	253429	31	7.35891
91_days	Bacteroidetes	Chryseobacterium	253429	3.8	1.37217
91_days	Bacteroidetes	unclassified	253908	2	0.666667
91_days	Proteobacteria	Phenylobacterium	254401	4	1.27624
0_days	Actinobacteria	Cellulomonas	254649	0.333333	0
07_days	Actinobacteria	Cellulomonas	254649	0.333333	0
14_days	Actinobacteria	Cellulomonas	254649	0.5	0.0745356
28_days	Actinobacteria	Cellulomonas	254649	0.444444	0.0555556
42_days	Actinobacteria	Cellulomonas	254649	4.26667	0.502059
91_days	Actinobacteria	Cellulomonas	254649	10	1.47573
28_days	Proteobacteria	unclassified	254744	0.75	0.306186
91_days	Proteobacteria	unclassified	254744	1.5	0.612372
14_days	Proteobacteria	unclassified	254938	0.666667	0.258199
28_days	Proteobacteria	unclassified	254938	0.666667	0.258199
42_days	Proteobacteria	unclassified	254938	0.666667	0.258199
91_days	Proteobacteria	unclassified	254938	1	0.293972
91_days	Proteobacteria	unclassified	254949	9.77083	2.56647
91_days	Verrucomicrobia	Prosthecobacter	254951	1.125	0.0652791
91_days	Proteobacteria	unclassified	255051	2.33333	0.220479
0_days	Firmicutes	Staphylococcus	255161	0.333333	0.133333
0_days	Bacteroidetes	unclassified	255448	0.5	0.166667
42_days	Bacteroidetes	unclassified	255448	0.5	0.166667
91_days	Bacteroidetes	unclassified	255448	1.5	0.385992
0_days	Proteobacteria	Sphingobium	256089	7.11111	1.77778
14_days	Proteobacteria	Sphingobium	256089	1.15556	0.281468
28_days	Proteobacteria	Sphingobium	256089	3.11111	0.378897
42_days	Proteobacteria	Sphingobium	256089	3	0.340825
91_days	Proteobacteria	Sphingobium	256089	1.33333	0.333333
42_days	Proteobacteria	Pseudomonas	256215	0.875	0.156696
91_days	Proteobacteria	Pseudomonas	256215	1.575	0.333492
14_days	Proteobacteria	Ochrobactrum	256276	3.04	0.563166
28_days	Proteobacteria	Ochrobactrum	256276	5.28	0.972145
42_days	Proteobacteria	Ochrobactrum	256276	16.64	2.8033
91_days	Proteobacteria	Ochrobactrum	256276	15.84	3.56137
42_days	Proteobacteria	Rhodoplanes	256335	2.25	0.918559
91_days	Proteobacteria	Rhodoplanes	256335	1.875	0.535218
91_days	Firmicutes	Tepidimicrobium	256589	0.285714	0
42_days	Proteobacteria	unclassified	256823	1.33333	0.321769
91_days	Proteobacteria	unclassified	256823	43.2	5.10958
91_days	Chloroflexi	unclassified	256904	3.125	0.625
91_days	Verrucomicrobia	Candidatus Xiphinematobacter	256945	1.9	0.286744
91_days	Proteobacteria	unclassified	257270	1.5	0.5
91_days	Actinobacteria	unclassified	257322	0.875	0.239357
91_days	Bacteroidetes	Sporocytophaga	257500	1.5625	0.511665
91_days	Proteobacteria	unclassified	257791	1.33333	0.333333
91_days	Proteobacteria	unclassified	257891	1.5	0.5
0_days	Firmicutes	Alicyclobacillus	258187	0.4	0.141421
91_days	Proteobacteria	unclassified	260534	0.625	0.125
07_days	Proteobacteria	Pseudomonas	260730	0.906667	0.19769
14_days	Proteobacteria	Pseudomonas	260730	0.711111	0.137501
28_days	Proteobacteria	Pseudomonas	260730	0.533333	0.133333
42_days	Proteobacteria	Pseudomonas	260730	0.266667	0.0666667
0_days	Proteobacteria	Pseudomonas	260790	0.266667	0.0666667
07_days	Proteobacteria	Pseudomonas	260790	0.746667	0.117505
14_days	Proteobacteria	Pseudomonas	260790	0.622222	0.112059
28_days	Proteobacteria	Pseudomonas	260790	0.733333	0.155973
42_days	Proteobacteria	Pseudomonas	260790	0.426667	0.0527749
91_days	Proteobacteria	Pseudomonas	260790	0.266667	0.0666667
91_days	Actinobacteria	unclassified	260834	1.6875	0.442573
42_days	Proteobacteria	Hydrogenophaga	261198	0.533333	0.2
91_days	Proteobacteria	unclassified	261435	1.5	0
14_days	Proteobacteria	Pseudomonas	262708	0.266667	0.0666667
28_days	Proteobacteria	Pseudomonas	262708	0.266667	0.0666667
91_days	Actinobacteria	unclassified	263122	2	0.57735
14_days	Actinobacteria	Microbacterium	263590	4	1.1547
91_days	Bacteroidetes	Flavobacterium	264229	0.277778	0.111111
42_days	Proteobacteria	Bdellovibrio	265055	0.5	0
28_days	Proteobacteria	Pseudomonas	265715	0.333333	0.129099
42_days	Proteobacteria	Pseudomonas	265715	0.333333	0.0860663
0_days	Proteobacteria	unclassified	266510	0.333333	0
14_days	Proteobacteria	unclassified	266510	0.333333	0
28_days	Proteobacteria	unclassified	266510	1.26667	0.130931
42_days	Proteobacteria	unclassified	266510	0.75	0.217597
91_days	Proteobacteria	unclassified	266510	2.25	0.328564
91_days	Proteobacteria	Aquicella	266984	0.5	0
0_days	Verrucomicrobia	Luteolibacter	267674	1.25	0.111803
28_days	Verrucomicrobia	Luteolibacter	267674	0.5	0
42_days	Verrucomicrobia	Luteolibacter	267674	0.5	0
91_days	Verrucomicrobia	Luteolibacter	267674	2	0
91_days	Proteobacteria	unclassified	268101	0.142857	0
91_days	Proteobacteria	unclassified	268436	2.66667	0.666667
91_days	Bacteroidetes	Chryseobacterium	268812	1	0.5
91_days	Proteobacteria	Achromobacter	268968	0.666667	0.210819
28_days	Proteobacteria	Delftia	269063	0.5	0.125988
42_days	Proteobacteria	Delftia	269063	0.5	0.125988
91_days	Proteobacteria	Delftia	269063	0.5	0.0695048
14_days	Bacteroidetes	Flavobacterium	269476	0.866667	0.193444
28_days	Bacteroidetes	Flavobacterium	269476	0.666667	0.135107
42_days	Bacteroidetes	Flavobacterium	269476	0.333333	0.0833333
14_days	Proteobacteria	Kaistia	269781	12.6	2.496
28_days	Proteobacteria	Kaistia	269781	36.2	4.87716
42_days	Proteobacteria	Kaistia	269781	109.6	14.8443
91_days	Proteobacteria	Kaistia	269781	53.2	7.77239
28_days	Proteobacteria	unclassified	270355	1	0
0_days	Firmicutes	Paenibacillus	270826	0.375	0.075
07_days	Proteobacteria	Ochrobactrum	271876	0.666667	0.172133
14_days	Proteobacteria	Ochrobactrum	271876	8.13333	1.3286
28_days	Proteobacteria	Ochrobactrum	271876	9.33333	1.56537
42_days	Proteobacteria	Ochrobactrum	271876	25.0667	4.10817
91_days	Proteobacteria	Ochrobactrum	271876	8.93333	1.76194
07_days	Proteobacteria	Pseudomonas	271891	0.266667	0.0666667
14_days	Proteobacteria	Pseudomonas	271891	0.266667	0.0666667
0_days	Firmicutes	Paenibacillus	271922	0.25	0.05
42_days	Firmicutes	Paenibacillus	271922	0.375	0.075
14_days	Bacteroidetes	Flavobacterium	272591	2.33333	0.31966
28_days	Bacteroidetes	Flavobacterium	272591	1.83333	0.252513
42_days	Proteobacteria	Devosia	273185	0.888889	0.111111
91_days	Proteobacteria	Devosia	273185	2.83333	0.351841
42_days	Proteobacteria	unclassified	273429	1	0.316228
91_days	Proteobacteria	unclassified	273429	1	0.316228
0_days	Proteobacteria	unclassified	273647	24.92	3.98086
07_days	Proteobacteria	unclassified	273647	0.92	0.0851006
14_days	Proteobacteria	unclassified	273647	0.4	0
28_days	Proteobacteria	unclassified	273647	0.2	0
42_days	Proteobacteria	unclassified	273647	0.3	0.0377964
91_days	Proteobacteria	unclassified	273647	0.2	0
91_days	Planctomycetes	unclassified	273690	0.666667	0.166667
28_days	Proteobacteria	Myxococcus	274025	1.125	0.30981
42_days	Proteobacteria	Myxococcus	274025	91.8	23.6049
91_days	Proteobacteria	Myxococcus	274025	60.975	11.176
91_days	Planctomycetes	unclassified	274200	0.833333	0.333333
07_days	Proteobacteria	Pseudomonas	274219	0.906667	0.129843
14_days	Proteobacteria	Pseudomonas	274219	0.266667	0.0666667
28_days	Proteobacteria	Pseudomonas	274219	0.466667	0.0779864
42_days	Proteobacteria	Pseudomonas	274219	0.266667	0.0444444
42_days	Proteobacteria	Yersinia	274754	0.142857	0
42_days	Proteobacteria	Agrobacterium	275052	0.5	0.25
91_days	Proteobacteria	Agrobacterium	275052	2.5	1.25
91_days	Proteobacteria	unclassified	275053	0.75	0.204124
91_days	Proteobacteria	Sphingobium	275764	0.5	0.166667
0_days	Firmicutes	Bacillus	276225	0.5625	0.233093
91_days	Proteobacteria	unclassified	276429	1.375	0.04967
0_days	Firmicutes	Bacillus	276657	0.458333	0.100347
07_days	Proteobacteria	Pseudomonas	276867	0.933333	0.163299
42_days	Proteobacteria	Pseudomonas	276867	0.266667	0.0666667
0_days	Firmicutes	Paenibacillus	276959	38.925	14.5497
07_days	Firmicutes	Paenibacillus	276959	0.125	0.0163663
14_days	Firmicutes	Paenibacillus	276959	1.725	0.195189
28_days	Firmicutes	Paenibacillus	276959	1.275	0.113989
42_days	Firmicutes	Paenibacillus	276959	2.625	0.288633
91_days	Firmicutes	Paenibacillus	276959	1.2	0.144003
91_days	Proteobacteria	Methylibium	277521	1.6	0.266667
91_days	Firmicutes	Paenibacillus	277951	0.364583	0.0720613
0_days	Firmicutes	Paenibacillus	278281	0.25	0.0597614
91_days	Bacteroidetes	Cryomorpha	278327	0.888889	0.222222
28_days	Proteobacteria	Devosia	278399	0.666667	0.0710669
42_days	Proteobacteria	Devosia	278399	1.33333	0.142134
91_days	Proteobacteria	Devosia	278399	0.666667	0.105409
42_days	Actinobacteria	Rhodococcus	278795	3	1.57607
91_days	Actinobacteria	Rhodococcus	278795	2	1.05071
91_days	Planctomycetes	Gemmata	279203	0.833333	0.333333
14_days	Proteobacteria	Rhodoferax	279450	0.916667	0.416667
91_days	Proteobacteria	Rhodoferax	279450	2.75	1.25
07_days	Proteobacteria	Pseudomonas	279948	1.16667	0.197203
14_days	Proteobacteria	Pseudomonas	279948	1	0.241139
28_days	Proteobacteria	Pseudomonas	279948	1.44444	0.326383
42_days	Proteobacteria	Pseudomonas	279948	0.5	0.124226
91_days	Proteobacteria	unclassified	280453	2	0.421637
14_days	Proteobacteria	Pseudomonas	280459	0.333333	0.0563436
0_days	Firmicutes	unclassified	281310	0.190476	0.0301169
91_days	Proteobacteria	unclassified	281360	0.45	0.0428174
91_days	Bacteroidetes	unclassified	282480	1.5	0.5
28_days	Bacteroidetes	Pedobacter	282928	0.888889	0.222222
42_days	Bacteroidetes	Pedobacter	282928	0.666667	0.149071
91_days	Bacteroidetes	Pedobacter	282928	1.51111	0.354662
91_days	Chloroflexi	unclassified	284171	0.625	0.125
42_days	Actinobacteria	Agrococcus	284241	2	0.57735
0_days	Proteobacteria	unclassified	284308	3.125	0.625
28_days	Bacteroidetes	Pedobacter	284420	0.888889	0.222222
42_days	Bacteroidetes	Pedobacter	284420	0.888889	0.222222
28_days	Proteobacteria	Janthinobacterium	285269	0.7	0.160631
42_days	Proteobacteria	Janthinobacterium	285269	0.933333	0.266667
0_days	Proteobacteria	unclassified	285497	2.5	0.597614
07_days	Proteobacteria	unclassified	285497	0.625	0.125
42_days	Proteobacteria	unclassified	285497	1.04167	0.217234
91_days	Proteobacteria	unclassified	285497	3.125	0.625
91_days	Actinobacteria	unclassified	285591	1.875	0.506652
14_days	Proteobacteria	Janthinobacterium	285908	0.466667	0.0888889
14_days	Actinobacteria	Cryobacterium	286579	1.5	0.288675
07_days	Actinobacteria	unclassified	287021	1.125	0.473242
07_days	Proteobacteria	Pseudomonas	287032	1.91667	0.301919
14_days	Proteobacteria	Pseudomonas	287032	0.555556	0.106243
28_days	Proteobacteria	Pseudomonas	287032	0.833333	0.144084
42_days	Proteobacteria	Pseudomonas	287032	1.66667	0.527046
91_days	Proteobacteria	Pseudomonas	287032	0.5	0.106787
91_days	Proteobacteria	unclassified	287179	1.6	0.4
91_days	Proteobacteria	unclassified	287211	2	0.421637
0_days	Proteobacteria	Pseudomonas	288207	0.4375	0.119678
0_days	Proteobacteria	unclassified	288283	14.75	4.10752
07_days	Proteobacteria	unclassified	288283	0.9375	0.175191
14_days	Proteobacteria	unclassified	288283	1.875	0.375
28_days	Proteobacteria	unclassified	288283	0.625	0.125
42_days	Proteobacteria	unclassified	288283	6.625	0.597005
91_days	Proteobacteria	unclassified	288283	1.75	0.24468
07_days	Proteobacteria	Plesiomonas	289174	0.833333	0.121716
14_days	Proteobacteria	Plesiomonas	289174	0.333333	0
28_days	Proteobacteria	Plesiomonas	289174	0.3	0.041574
42_days	Proteobacteria	Plesiomonas	289174	0.166667	0
91_days	Proteobacteria	Plesiomonas	289174	0.333333	0
0_days	Firmicutes	Lactobacillus	290573	0.8	NA
0_days	Firmicutes	Lactobacillus	292057	0.333333	0
0_days	Firmicutes	Lactobacillus	292175	0.2	0
42_days	Firmicutes	unclassified	293097	0.333333	0
07_days	Proteobacteria	Pseudomonas	295031	0.52	0.185472
14_days	Proteobacteria	Pseudomonas	295031	0.52	0.185472
28_days	Proteobacteria	Pseudomonas	295031	1.04	0.370945
28_days	Proteobacteria	Comamonas	295086	0.5	0.125988
07_days	Firmicutes	Paenibacillus	296852	0.125	0.025
42_days	Firmicutes	Oscillospira	297111	0.666667	0.166667
0_days	Firmicutes	unclassified	297314	0.533333	0.0881917
07_days	Firmicutes	unclassified	297314	0.5	0.06742
91_days	Actinobacteria	unclassified	297615	1.75	0.481812
0_days	Firmicutes	unclassified	298853	0.2625	0.0843833
07_days	Firmicutes	unclassified	298853	0.35	0.128174
91_days	Bacteroidetes	unclassified	299710	0.444444	0.111111
28_days	Actinobacteria	unclassified	300387	0.666667	0.149071
42_days	Actinobacteria	unclassified	300387	0.5	0.0502519
91_days	Actinobacteria	unclassified	300387	0.5	0.0745356
28_days	Actinobacteria	Corynebacterium	300811	0.3	0.1
28_days	Firmicutes	Paenibacillus	301377	0.125	0.025
91_days	Firmicutes	Paenibacillus	301377	0.125	0.025
0_days	Firmicutes	unclassified	301677	0.525	0.225
0_days	Firmicutes	unclassified	301921	55.0571	6.62008
07_days	Firmicutes	unclassified	301921	4.74286	0.448125
14_days	Firmicutes	unclassified	301921	0.285714	0.0521641
42_days	Firmicutes	unclassified	301921	0.285714	0
91_days	Firmicutes	unclassified	302429	1	0
07_days	Firmicutes	Leuconostoc	303239	0.25	0
28_days	Proteobacteria	unclassified	303607	0.5	0
42_days	Proteobacteria	unclassified	303643	1.125	0.544862
91_days	Proteobacteria	unclassified	303643	1.6875	0.602728
42_days	Firmicutes	unclassified	303809	0.2	0
0_days	Actinobacteria	unclassified	304089	1.5	0.540062
28_days	Actinobacteria	unclassified	304089	3	1.08012
42_days	Actinobacteria	unclassified	304089	3	0.941469
91_days	Actinobacteria	unclassified	304089	13.8	2.34588
14_days	Proteobacteria	Pseudomonas	304556	0.666667	0.210819
0_days	Firmicutes	unclassified	304724	5.16	0.367851
07_days	Firmicutes	unclassified	304724	3.24	0.279592
42_days	Firmicutes	unclassified	304724	0.2	0
0_days	Bacteroidetes	unclassified	305278	1.33333	0.333333
07_days	Bacteroidetes	unclassified	305278	2.4	0.396012
14_days	Bacteroidetes	unclassified	305278	6.04444	1.06003
28_days	Bacteroidetes	unclassified	305278	2.22222	0.413613
42_days	Bacteroidetes	unclassified	305278	1.22222	0.175682
91_days	Bacteroidetes	unclassified	305278	0.444444	0.111111
0_days	Proteobacteria	Phenylobacterium	305420	8	2.82843
14_days	Proteobacteria	Phenylobacterium	305420	1	0.353553
42_days	Proteobacteria	Phenylobacterium	305420	3	1.06066
91_days	Proteobacteria	Phenylobacterium	305420	2	0.707107
91_days	Proteobacteria	unclassified	305498	1.5	0.288675
14_days	Proteobacteria	unclassified	305982	1	0
28_days	Proteobacteria	unclassified	305982	1	0
14_days	Proteobacteria	Agrobacterium	306515	1.625	0.485819
28_days	Proteobacteria	Agrobacterium	306515	1.2	0.254951
42_days	Proteobacteria	Agrobacterium	306515	4.9	1.06634
91_days	Proteobacteria	Agrobacterium	306515	3.9	1.04662
14_days	Bacteroidetes	Pedobacter	306541	1.33333	0.246183
28_days	Bacteroidetes	Pedobacter	306541	8.44444	0.933598
42_days	Bacteroidetes	Pedobacter	306541	10.0444	1.13942
91_days	Bacteroidetes	Pedobacter	306541	4.62222	0.604976
14_days	Firmicutes	Brevibacillus	307934	0.133333	0.0333333
91_days	Bacteroidetes	unclassified	308017	1.5	0.5
91_days	Planctomycetes	unclassified	308164	3	0.921954
14_days	Proteobacteria	unclassified	309648	2	0.361158
28_days	Proteobacteria	unclassified	309648	2.4	0.443601
42_days	Proteobacteria	unclassified	309648	6.93333	1.43754
91_days	Proteobacteria	unclassified	309648	2.66667	0.843274
07_days	Proteobacteria	unclassified	309818	4	1.26491
14_days	Proteobacteria	unclassified	309818	6.93333	1.00451
28_days	Proteobacteria	unclassified	309818	20.1333	2.92029
42_days	Proteobacteria	unclassified	309818	76	10.967
91_days	Proteobacteria	unclassified	309818	11.7333	1.88822
0_days	Proteobacteria	unclassified	310003	28.25	7.84777
07_days	Proteobacteria	unclassified	310003	1.875	0.268095
14_days	Proteobacteria	unclassified	310003	9.875	1.48451
28_days	Proteobacteria	unclassified	310003	8.25	1.0023
42_days	Proteobacteria	unclassified	310003	16.75	1.39005
91_days	Proteobacteria	unclassified	310003	4.625	0.7199
42_days	Actinobacteria	unclassified	310485	3	0
14_days	Proteobacteria	unclassified	310563	1	0.387298
28_days	Proteobacteria	unclassified	310563	1	0.258199
91_days	Proteobacteria	unclassified	310563	1	0.387298
0_days	Proteobacteria	Sphingomonas	312453	0.666667	0.19245
91_days	Proteobacteria	unclassified	313833	0.5	0.096225
91_days	Verrucomicrobia	unclassified	314513	0.5	0
0_days	Firmicutes	Leuconostoc	315506	18.16	2.19267
07_days	Firmicutes	Leuconostoc	315506	3.84	0.441009
14_days	Firmicutes	Leuconostoc	315506	0.6	0
91_days	Bacteroidetes	unclassified	315553	1.77778	0.217408
0_days	Proteobacteria	Rhodoplanes	316335	0.75	0.306186
91_days	Proteobacteria	Rhodoplanes	316335	1.5	0.612372
91_days	Proteobacteria	unclassified	316649	2.25	0.916125
14_days	Bacteroidetes	Pedobacter	317024	0.444444	0.111111
28_days	Bacteroidetes	Pedobacter	317024	1.66667	0.213201
42_days	Bacteroidetes	Pedobacter	317024	7.82222	0.981235
91_days	Bacteroidetes	Pedobacter	317024	37.1556	7.73858
0_days	GN02	unclassified	317368	1	0
42_days	Bacteroidetes	Flavisolibacter	317483	0.5	0.109109
91_days	Bacteroidetes	Flavisolibacter	317483	1.66667	0.301511
42_days	Proteobacteria	Sphingobium	317501	0.888889	0.222222
42_days	Proteobacteria	unclassified	318134	0.5	0
91_days	Proteobacteria	unclassified	318134	1	0.288675
91_days	Planctomycetes	unclassified	318184	3.33333	1.33333
91_days	Proteobacteria	Rhodoplanes	318586	0.75	0.306186
0_days	Actinobacteria	unclassified	319944	2.5	0.866025
07_days	Actinobacteria	unclassified	319944	2.5	0.866025
42_days	Actinobacteria	unclassified	319944	2.5	0.866025
91_days	Actinobacteria	unclassified	319944	2.8125	0.755363
0_days	Bacteroidetes	Flavobacterium	320892	0.666667	0.166667
14_days	Bacteroidetes	Flavobacterium	320892	5.53333	1.09894
28_days	Bacteroidetes	Flavobacterium	320892	2.06667	0.338472
42_days	Bacteroidetes	Flavobacterium	320892	0.833333	0.271314
91_days	Bacteroidetes	Flavobacterium	320892	0.666667	0.166667
28_days	Actinobacteria	Xylanimicrobium	321054	0.375	0.0721688
42_days	Actinobacteria	Xylanimicrobium	321054	0.5625	0.100778
91_days	Actinobacteria	Xylanimicrobium	321054	0.375	0.0721688
0_days	Proteobacteria	Acinetobacter	321405	0.25	0.0833333
28_days	Actinobacteria	Aeromicrobium	321721	1.5	0.319801
42_days	Actinobacteria	Aeromicrobium	321721	8.1	1.45756
91_days	Actinobacteria	Aeromicrobium	321721	3.9	1.13821
28_days	Proteobacteria	Sphingomonas	321764	0.666667	0.19245
42_days	Proteobacteria	Sphingomonas	321764	0.666667	0.19245
14_days	Actinobacteria	unclassified	322234	1.5	0.288675
42_days	Actinobacteria	unclassified	322234	1.5	0.288675
91_days	Actinobacteria	unclassified	322234	1.5	0.188982
91_days	Proteobacteria	HTCC	322470	3.73333	0.899383
0_days	Actinobacteria	Gordonia	322848	1.3	0.681909
28_days	Proteobacteria	Acinetobacter	322927	0.5	0.166667
91_days	Proteobacteria	unclassified	323533	2.66667	0.666667
0_days	Bacteroidetes	unclassified	325365	0.5	0.166667
91_days	Proteobacteria	unclassified	325711	1.125	0.295048
91_days	Proteobacteria	unclassified	326232	1.45833	0.449592
91_days	Proteobacteria	unclassified	326873	0.625	0.125
28_days	Bacteroidetes	unclassified	327512	1	0.210819
42_days	Bacteroidetes	unclassified	327512	7.3	1.73068
91_days	Bacteroidetes	unclassified	327512	1	0.333333
0_days	Firmicutes	Lactobacillus	327765	44.0333	5.39655
07_days	Firmicutes	Lactobacillus	327765	40.1667	2.60318
14_days	Firmicutes	Lactobacillus	327765	3.86667	0.231474
28_days	Firmicutes	Lactobacillus	327765	1.06667	0.249938
42_days	Firmicutes	Lactobacillus	327765	2.33333	0.433191
91_days	Firmicutes	Lactobacillus	327765	0.958333	0.224382
28_days	Proteobacteria	unclassified	328680	2	0.774597
91_days	Proteobacteria	unclassified	328710	0.48	0.104745
14_days	Proteobacteria	unclassified	328917	0.142857	0
28_days	Proteobacteria	unclassified	328917	0.238095	0.0301169
42_days	Proteobacteria	unclassified	328917	0.785714	0.0412393
91_days	Proteobacteria	unclassified	328917	0.571429	0.0763604
91_days	Nitrospirae	Nitrospira	328951	1	0
0_days	Proteobacteria	unclassified	329302	0.666667	0.258199
42_days	Proteobacteria	unclassified	329512	0.9375	0.175191
91_days	Proteobacteria	unclassified	329512	0.625	0.125
14_days	Proteobacteria	Sphingobium	329731	0.888889	0.222222
28_days	Proteobacteria	Sphingobium	329731	0.666667	0.149071
42_days	Proteobacteria	Sphingobium	329731	0.444444	0.0702728
91_days	Proteobacteria	unclassified	329876	0.3	0.0377964
91_days	Proteobacteria	unclassified	330250	1.5	0.5
28_days	Actinobacteria	unclassified	331048	0.875	0.239357
42_days	Actinobacteria	unclassified	331048	0.875	0.239357
91_days	Actinobacteria	unclassified	331048	11.8125	1.77944
14_days	Proteobacteria	Sphingomonas	331282	1	0.316228
28_days	Proteobacteria	Sphingomonas	331282	1	0.316228
91_days	Proteobacteria	Sphingomonas	331282	1	0.316228
14_days	Proteobacteria	Ralstonia	331752	0.55	0.242384
42_days	Proteobacteria	Ralstonia	331752	0.55	0.12956
91_days	Proteobacteria	Ralstonia	331752	1.1	0.323179
0_days	Proteobacteria	Sphingomonas	332304	1.33333	0.3849
0_days	Firmicutes	unclassified	332556	0.175	0.075
0_days	Proteobacteria	unclassified	332557	0.583333	0.108071
07_days	Proteobacteria	unclassified	332557	33.075	4.20417
14_days	Proteobacteria	unclassified	332557	20.3875	2.49825
28_days	Proteobacteria	unclassified	332557	12.6	1.48106
42_days	Proteobacteria	unclassified	332557	9.3625	1.27894
91_days	Proteobacteria	unclassified	332557	9.0125	1.06553
91_days	Proteobacteria	Achromobacter	332634	0.611111	0.180876
07_days	Proteobacteria	Pseudomonas	333782	0.666667	0.210819
14_days	Proteobacteria	Pseudomonas	333782	0.5	0.124226
28_days	Proteobacteria	Pseudomonas	333782	0.555556	0.106243
28_days	Proteobacteria	unclassified	334110	0.888889	0.178755
42_days	Proteobacteria	unclassified	334110	1.33333	0.361551
91_days	Proteobacteria	unclassified	334110	1	0.246183
28_days	Bacteroidetes	Flavobacterium	334370	0.375	0.0983495
28_days	Firmicutes	unclassified	334485	0.375	0.125
42_days	Firmicutes	Lactococcus	335256	0.3	0.0301511
91_days	Firmicutes	Lactococcus	335256	0.2	0
0_days	Actinobacteria	Arthrobacter	335422	0.78125	0.119873
07_days	Actinobacteria	Arthrobacter	335422	1.375	0.125
14_days	Actinobacteria	Arthrobacter	335422	0.703125	0.0947
91_days	Actinobacteria	Arthrobacter	335422	0.3125	0.0625
91_days	Proteobacteria	Uliginosibacterium	335484	2.16	0.399592
0_days	Firmicutes	Leuconostoc	335887	0.2	0
91_days	Bacteroidetes	unclassified	336057	0.555556	0.111111
28_days	Proteobacteria	unclassified	336364	0.7	0.390512
42_days	Proteobacteria	unclassified	336364	1.4	0.476095
91_days	Proteobacteria	unclassified	336364	1.4	0.463965
42_days	Proteobacteria	unclassified	336745	1.5	0.325669
91_days	Proteobacteria	unclassified	336745	2	0.325669
07_days	Proteobacteria	unclassified	338140	0.7	0.11698
14_days	Proteobacteria	unclassified	338140	0.765625	0.139696
28_days	Proteobacteria	unclassified	338140	0.875	0.239357
91_days	Proteobacteria	unclassified	338140	0.875	0.239357
07_days	Proteobacteria	Pseudomonas	338200	0.333333	0.105409
14_days	Proteobacteria	Pseudomonas	338200	0.333333	0.105409
28_days	Proteobacteria	Pseudomonas	338200	0.333333	0.105409
91_days	Actinobacteria	unclassified	338568	0.333333	0
28_days	Proteobacteria	Tepidimonas	339015	0.333333	0
0_days	Firmicutes	Lactobacillus	339231	0.4	0
42_days	Proteobacteria	Rhodoferax	340208	0.916667	0.416667
14_days	Verrucomicrobia	unclassified	341698	0.5	0
28_days	Verrucomicrobia	unclassified	341698	17.9	0.972478
42_days	Verrucomicrobia	unclassified	341698	17.7	1.07438
91_days	Verrucomicrobia	unclassified	341698	30.9	2.38507
07_days	Proteobacteria	unclassified	342096	0.55	0.2
28_days	Proteobacteria	unclassified	342096	0.55	0.133333
42_days	Proteobacteria	unclassified	342096	0.55	0.2
0_days	Proteobacteria	unclassified	342724	1.875	0.375
28_days	Proteobacteria	Stenotrophomonas	342928	0.333333	0
91_days	Proteobacteria	Stenotrophomonas	342928	0.666667	0.149071
0_days	Proteobacteria	unclassified	342971	1983.68	318.487
07_days	Proteobacteria	unclassified	342971	163.92	25.7134
14_days	Proteobacteria	unclassified	342971	6.24	1.13949
28_days	Proteobacteria	unclassified	342971	3.12	0.588628
42_days	Proteobacteria	unclassified	342971	3.2	0.631137
91_days	Proteobacteria	unclassified	342971	0.8	0.3
0_days	Firmicutes	unclassified	343031	0.416667	0.0833333
42_days	Actinobacteria	Rhodococcus	343242	1.27778	0.60502
91_days	Actinobacteria	Rhodococcus	343242	3.19444	1.32221
91_days	Proteobacteria	unclassified	343284	0.666667	0
0_days	Firmicutes	Bacillus	344495	0.518519	0.195982
91_days	Proteobacteria	unclassified	344648	0.5	0
0_days	Proteobacteria	unclassified	344861	4.6875	1.36845
14_days	Proteobacteria	unclassified	344861	0.75	0.163663
28_days	Proteobacteria	unclassified	344861	1.5	0.5
42_days	Proteobacteria	unclassified	344861	0.75	0.163663
91_days	Firmicutes	Clostridium	345411	0.666667	0
28_days	Bacteroidetes	Chryseobacterium	345793	0.5	0.25
14_days	Proteobacteria	Ochrobactrum	345813	1.6	0.266667
28_days	Proteobacteria	Ochrobactrum	345813	4.8	0.891108
42_days	Proteobacteria	Ochrobactrum	345813	4.4	0.749815
91_days	Proteobacteria	Ochrobactrum	345813	1.16667	0.262133
91_days	Chloroflexi	unclassified	345978	0.5	0
28_days	Proteobacteria	Sphingobium	346056	0.888889	0.138129
42_days	Proteobacteria	Sphingobium	346056	2.66667	0.308607
91_days	Proteobacteria	Sphingobium	346056	20	2.7826
14_days	Proteobacteria	Brevundimonas	346085	1.5	0.327327
28_days	Proteobacteria	Brevundimonas	346085	4.2	1.02238
42_days	Proteobacteria	Brevundimonas	346085	2.0625	0.503891
91_days	Proteobacteria	Brevundimonas	346085	1.5	0.327327
28_days	Proteobacteria	unclassified	346293	3	1.1619
28_days	Proteobacteria	unclassified	346586	1.5	0
42_days	Proteobacteria	unclassified	346586	0.5	0
91_days	Proteobacteria	unclassified	346586	1	0.144338
42_days	Bacteroidetes	unclassified	348099	0.666667	0
0_days	Bacteroidetes	unclassified	348170	0.5	0.166667
91_days	Bacteroidetes	Flavobacterium	348328	0.333333	0.0833333
07_days	Actinobacteria	Microbacterium	349131	4	1.1547
91_days	Proteobacteria	unclassified	349639	0.75	0.204124
0_days	Proteobacteria	Rickettsiella	349901	0.833333	0.105409
91_days	Proteobacteria	Cellvibrio	350896	0.333333	0
91_days	Proteobacteria	unclassified	351395	1.6	0.4
91_days	Firmicutes	unclassified	351610	0.375	0.125
91_days	Proteobacteria	unclassified	351743	0.888889	0.222222
0_days	Firmicutes	Solibacillus	352179	0.35	0.15
42_days	Firmicutes	Solibacillus	352179	0.175	0.075
91_days	Proteobacteria	unclassified	352247	2	0.632456
91_days	Bacteroidetes	unclassified	352485	2	0.617213
91_days	Proteobacteria	unclassified	353271	1	0
42_days	Proteobacteria	unclassified	353491	1	0.387298
91_days	Bacteroidetes	unclassified	353686	0.666667	0.195434
07_days	Proteobacteria	unclassified	354004	2.93333	0.303478
14_days	Proteobacteria	unclassified	354004	0.416667	0.0944911
28_days	Proteobacteria	unclassified	354004	0.633333	0.0647884
42_days	Proteobacteria	unclassified	354004	0.166667	0
28_days	Proteobacteria	unclassified	354190	1.125	0.107044
42_days	Proteobacteria	unclassified	354190	0.5	0
91_days	Proteobacteria	unclassified	354190	3	0
0_days	Firmicutes	Lactobacillus	354494	0.2	NA
07_days	Firmicutes	Lactobacillus	354494	0.2	NA
91_days	Proteobacteria	unclassified	354510	0.55	0.242384
42_days	Actinobacteria	Verrucosispora	354765	0.75	0.209718
28_days	Proteobacteria	Devosia	355188	0.666667	0.105409
42_days	Proteobacteria	Devosia	355188	1	0.147442
91_days	Proteobacteria	Devosia	355188	1.66667	0.207194
0_days	Firmicutes	unclassified	355275	0.6	0.280306
0_days	Actinobacteria	Streptomyces	355626	1.83333	0.957427
42_days	Acidobacteria	unclassified	356083	1.75	0.25
91_days	Acidobacteria	unclassified	356083	9.1875	1.37907
91_days	Firmicutes	Anaerostipes	356138	1.33333	0.166667
42_days	Proteobacteria	unclassified	356304	0.666667	0
91_days	Proteobacteria	unclassified	356304	0.333333	0
0_days	Actinobacteria	Patulibacter	356964	1.5	0.540062
91_days	Proteobacteria	unclassified	357011	0.9	0.220389
0_days	Actinobacteria	unclassified	357131	0.5	0.166667
42_days	Proteobacteria	Novosphingobium	357366	1.3125	0.288224
91_days	Proteobacteria	Novosphingobium	357366	1.75	0.49099
0_days	Acidobacteria	unclassified	357743	1	0
91_days	Proteobacteria	Methylocaldum	357816	1.2	0.2
42_days	Proteobacteria	Methylibium	358068	1.6	0.213809
91_days	Proteobacteria	Methylibium	358068	22	3.07109
91_days	Bacteroidetes	unclassified	358280	0.5	0.109109
91_days	Proteobacteria	unclassified	360253	4.15625	0.567268
07_days	Firmicutes	Sedimentibacter	360415	0.142857	0
91_days	Proteobacteria	unclassified	360433	1.16667	0.321208
42_days	Proteobacteria	Sphingopyxis	362083	1.57143	0.571429
07_days	Proteobacteria	Acinetobacter	362505	0.291667	0.125
91_days	Proteobacteria	Acinetobacter	362505	0.291667	0.0818317
42_days	Proteobacteria	Hyphomicrobium	363198	1.875	0.375
07_days	Firmicutes	Leuconostoc	363305	0.375	0.0559017
28_days	Firmicutes	Leuconostoc	363305	0.5	0
91_days	Firmicutes	Clostridium	364085	0.1	0
0_days	Bacteroidetes	Dysgonomonas	364538	1	0.333333
14_days	Bacteroidetes	Dysgonomonas	364538	0.5	0.096225
42_days	Bacteroidetes	Dysgonomonas	364538	0.5	0.166667
91_days	Actinobacteria	unclassified	364546	3.375	0.92943
91_days	Proteobacteria	Luteimonas	364818	0.625	0.0818317
91_days	Firmicutes	Alicyclobacillus	365174	0.4	0.141421
0_days	Proteobacteria	unclassified	366451	0.5	0
07_days	Proteobacteria	unclassified	366451	0.333333	0.096225
14_days	Proteobacteria	unclassified	366451	0.166667	0
28_days	Proteobacteria	unclassified	366451	0.166667	0
91_days	Proteobacteria	unclassified	366451	0.166667	0
91_days	Proteobacteria	unclassified	366646	0.24	0.04
28_days	Bacteroidetes	Flavobacterium	367523	1.66667	0.709721
42_days	Bacteroidetes	Flavobacterium	367523	0.416667	0.127294
91_days	Bacteroidetes	Flavobacterium	367523	0.277778	0.111111
28_days	Proteobacteria	unclassified	367733	1.25	0.25
42_days	Proteobacteria	unclassified	367733	0.625	0.125
91_days	Proteobacteria	unclassified	367733	1.25	0.25
0_days	Firmicutes	Natronobacillus	367808	3.27778	0.770243
91_days	Actinobacteria	unclassified	368218	3.75	1.29904
07_days	Actinobacteria	unclassified	369423	4	1.1547
14_days	Actinobacteria	unclassified	369423	4.8	0.759501
28_days	Actinobacteria	unclassified	369423	15.6	3.1759
42_days	Actinobacteria	unclassified	369423	19.6	2.50095
91_days	Actinobacteria	unclassified	369423	21.6	2.86025
91_days	Armatimonadetes	unclassified	369522	1.5	0
0_days	Proteobacteria	unclassified	369953	1.6	0.52915
42_days	Proteobacteria	unclassified	369953	0.533333	0.176383
42_days	Bacteroidetes	unclassified	370124	1.55556	0.581611
91_days	Bacteroidetes	unclassified	370124	9.11111	1.39222
91_days	Actinobacteria	unclassified	370425	1.25	0.433013
42_days	Bacteroidetes	unclassified	371510	0.888889	0.222222
91_days	Bacteroidetes	unclassified	371510	2.4	0.455652
0_days	Firmicutes	Paenibacillus	373689	3.875	0.478862
07_days	Firmicutes	Paenibacillus	373689	0.375	0.075
14_days	Firmicutes	Paenibacillus	373689	0.25	0.0417424
28_days	Firmicutes	Paenibacillus	373689	0.125	0.0130558
42_days	Firmicutes	Paenibacillus	373689	0.375	0.0485988
91_days	Firmicutes	Paenibacillus	373689	0.21875	0.0484929
14_days	Proteobacteria	unclassified	377546	2.08333	0.46398
28_days	Proteobacteria	unclassified	377546	4.25	0.582079
42_days	Proteobacteria	unclassified	377546	12.75	1.40089
91_days	Proteobacteria	unclassified	377546	41.75	4.79535
28_days	Bacteroidetes	unclassified	382125	0.666667	0
14_days	Proteobacteria	unclassified	383023	0.666667	0.258199
28_days	Proteobacteria	unclassified	383023	0.666667	0.258199
42_days	Proteobacteria	unclassified	383023	1.33333	0.516398
0_days	Firmicutes	Bacillus	383122	2.4375	0.834918
07_days	Firmicutes	Bacillus	383122	0.28125	0.15625
42_days	Proteobacteria	Nitratireductor	386892	1.5	0.841625
91_days	Proteobacteria	Nitratireductor	386892	3.75	1.81757
14_days	Proteobacteria	Pseudomonas	388763	0.5	0.124226
28_days	Proteobacteria	Pseudomonas	388763	1.33333	0.484322
42_days	Proteobacteria	Pseudomonas	388763	1	0.337017
14_days	Proteobacteria	Acinetobacter	388951	0.48	0.08
14_days	Proteobacteria	unclassified	391286	0.833333	0.128118
28_days	Proteobacteria	unclassified	391286	0.625	0.125
42_days	Proteobacteria	unclassified	391286	0.625	0.125
14_days	Proteobacteria	Pseudomonas	394796	0.333333	0.129099
28_days	Bacteroidetes	unclassified	399883	3.5	0.437083
42_days	Bacteroidetes	unclassified	399883	0.7	0.138444
91_days	Bacteroidetes	unclassified	399883	8.54	2.31745
14_days	Actinobacteria	unclassified	400253	1	0
28_days	Actinobacteria	unclassified	400253	1	0
42_days	Actinobacteria	unclassified	400253	2	0.258199
91_days	Actinobacteria	unclassified	400253	1.8	0.171679
0_days	Proteobacteria	Pseudomonas	400315	0.266667	0.0666667
07_days	Proteobacteria	Pseudomonas	400315	0.266667	0.0444444
14_days	Proteobacteria	Pseudomonas	400315	0.533333	0.133333
28_days	Proteobacteria	Pseudomonas	400315	0.444444	0.0702728
42_days	Proteobacteria	Pseudomonas	400315	0.266667	0.0666667
0_days	Bacteroidetes	Pedobacter	404148	0.444444	0.111111
14_days	Bacteroidetes	Pedobacter	404148	2.57778	0.326058
28_days	Bacteroidetes	Pedobacter	404148	2.84444	0.373552
42_days	Bacteroidetes	Pedobacter	404148	1.51111	0.296124
91_days	Bacteroidetes	Pedobacter	404148	0.444444	0.111111
14_days	Actinobacteria	Microbacterium	404209	4	1.1547
28_days	Actinobacteria	Microbacterium	404209	2	0.57735
42_days	Actinobacteria	Microbacterium	404209	2	0.57735
0_days	Actinobacteria	Curtobacterium	404720	4.5	0.866025
07_days	Actinobacteria	Curtobacterium	404720	12	1.46898
14_days	Actinobacteria	Curtobacterium	404720	5.625	1.16145
28_days	Actinobacteria	Curtobacterium	404720	3	0.57735
42_days	Actinobacteria	Curtobacterium	404720	1.5	0.188982
91_days	Actinobacteria	Curtobacterium	404720	4.5	0.866025
42_days	Proteobacteria	Agrobacterium	405655	0.5	0.25
14_days	Proteobacteria	Pseudochrobactrum	407459	0.666667	0.138013
28_days	Proteobacteria	Pseudochrobactrum	407459	0.888889	0.212485
42_days	Proteobacteria	Pseudochrobactrum	407459	5.33333	1.04987
91_days	Proteobacteria	Pseudochrobactrum	407459	2	0.553966
07_days	Bacteroidetes	Chryseobacterium	408706	1.25	0.570088
14_days	Bacteroidetes	Chryseobacterium	408706	0.5	0.25
14_days	Proteobacteria	Pseudomonas	410048	0.333333	0.0860663
0_days	Firmicutes	Paenibacillus	410196	0.583333	0.137529
42_days	Firmicutes	Paenibacillus	410196	0.125	0.025
91_days	Proteobacteria	unclassified	412392	0.52381	0.0835293
14_days	Proteobacteria	Mycoplana	413173	0.75	0.25
42_days	Proteobacteria	Mycoplana	413173	1	0.213201
14_days	Bacteroidetes	Flavobacterium	413256	1.08333	0.222616
28_days	Bacteroidetes	Flavobacterium	413256	3.73333	1.06611
42_days	Bacteroidetes	Flavobacterium	413256	0.833333	0.103597
91_days	Bacteroidetes	Flavobacterium	413256	3.13333	0.660477
14_days	Proteobacteria	Ralstonia	415661	0.733333	0.19589
28_days	Proteobacteria	Ralstonia	415661	1.5125	0.336133
42_days	Proteobacteria	Ralstonia	415661	3.85	0.972433
91_days	Proteobacteria	Ralstonia	415661	0.99	0.187905
91_days	Planctomycetes	unclassified	416173	3.33333	0.666667
14_days	Firmicutes	Planomicrobium	416643	0.2	0.1
0_days	Proteobacteria	unclassified	417101	0.75	0.25
91_days	Proteobacteria	unclassified	417101	4.5	0.901753
42_days	TM6	unclassified	417532	1	0
91_days	Proteobacteria	Lutibacterium	421125	0.666667	0.166667
0_days	Proteobacteria	unclassified	425721	0.285714	0.0824786
07_days	Proteobacteria	unclassified	425721	0.142857	0
14_days	Proteobacteria	unclassified	425721	0.357143	0.0412393
28_days	Proteobacteria	unclassified	425721	0.214286	0.046761
42_days	Proteobacteria	unclassified	425721	0.380952	0.0301169
91_days	Proteobacteria	unclassified	425721	0.214286	0.0269975
0_days	Firmicutes	unclassified	425938	0.208333	0.0416667
91_days	Firmicutes	unclassified	425938	0.104167	0.0208333
14_days	Bacteroidetes	Flavobacterium	425968	0.666667	0.235702
28_days	Bacteroidetes	Flavobacterium	425968	2.5	0.434277
42_days	Bacteroidetes	Flavobacterium	425968	1.25	0.235547
91_days	Bacteroidetes	Flavobacterium	425968	0.75	0.196699
28_days	Proteobacteria	unclassified	429048	0.625	0.125
0_days	Actinobacteria	Cellulomonas	429838	0.5	0.0502519
07_days	Actinobacteria	Cellulomonas	429838	0.333333	0
14_days	Actinobacteria	Cellulomonas	429838	1.46667	0.376281
28_days	Actinobacteria	Cellulomonas	429838	3.66667	0.500793
42_days	Actinobacteria	Cellulomonas	429838	23.4667	1.44596
91_days	Actinobacteria	Cellulomonas	429838	53.4	6.42352
07_days	Bacteroidetes	Flavobacterium	429841	0.333333	0.0833333
28_days	Bacteroidetes	Flavobacterium	429841	0.666667	0.103597
42_days	Bacteroidetes	Flavobacterium	429841	0.333333	0.0833333
0_days	Actinobacteria	unclassified	435928	3.66667	0.710669
07_days	Actinobacteria	unclassified	435928	84.6	5.40876
14_days	Actinobacteria	unclassified	435928	32.6	1.06227
28_days	Actinobacteria	unclassified	435928	7.2	1.28473
42_days	Actinobacteria	unclassified	435928	7	0.598243
91_days	Actinobacteria	unclassified	435928	2.33333	0.142134
0_days	Bacteroidetes	Sphingobacterium	436314	1.66667	0.333333
07_days	Bacteroidetes	Sphingobacterium	436314	1	0.19518
14_days	Bacteroidetes	Sphingobacterium	436314	5.66667	0.522509
28_days	Bacteroidetes	Sphingobacterium	436314	1.88889	0.188749
91_days	Bacteroidetes	Sphingobacterium	436314	0.555556	0.111111
42_days	Bacteroidetes	Sphingobacterium	442126	0.555556	0.111111
91_days	Bacteroidetes	unclassified	445860	0.5	0.166667
42_days	Bacteroidetes	Chryseobacterium	447062	0.5	0.25
91_days	Bacteroidetes	Chryseobacterium	447062	15.1	3.33397
14_days	Bacteroidetes	Flavobacterium	447658	0.333333	0.0833333
28_days	Bacteroidetes	Flavobacterium	447658	4.93333	1.28208
42_days	Bacteroidetes	Flavobacterium	447658	4.33333	1.30679
91_days	Bacteroidetes	Flavobacterium	447658	1.33333	0.555903
28_days	Proteobacteria	unclassified	448893	0.55	0.2
0_days	Proteobacteria	unclassified	449595	0.285714	0
07_days	Proteobacteria	unclassified	449595	0.333333	0.0301169
14_days	Proteobacteria	unclassified	449595	0.357143	0.0412393
28_days	Proteobacteria	unclassified	449595	0.285714	0
42_days	Proteobacteria	unclassified	449595	0.285714	0
91_days	Proteobacteria	unclassified	449595	0.214286	0.0412393
14_days	Proteobacteria	Ochrobactrum	451696	0.666667	0.258199
28_days	Proteobacteria	Ochrobactrum	451696	1.33333	0.444444
42_days	Proteobacteria	Ochrobactrum	451696	0.666667	0.172133
91_days	Proteobacteria	Ochrobactrum	451696	0.666667	0.172133
0_days	Actinobacteria	Arthrobacter	463861	0.54	0.136789
07_days	Actinobacteria	Arthrobacter	463861	0.54	0.0941443
0_days	Firmicutes	unclassified	464694	0.208333	0.0416667
28_days	Bacteroidetes	Pedobacter	465948	1.11111	0.140546
42_days	Bacteroidetes	Pedobacter	465948	0.555556	0.0702728
91_days	Bacteroidetes	Pedobacter	465948	0.555556	0.111111
42_days	Proteobacteria	Sphingomonas	494339	1	0.316228
91_days	Proteobacteria	Sphingomonas	494339	5.5	1.47166
28_days	Bacteroidetes	Flavobacterium	499875	0.333333	0.0833333
91_days	Bacteroidetes	Flavobacterium	499875	1.66667	0.416667
14_days	Proteobacteria	unclassified	499887	1	0.316228
91_days	Proteobacteria	unclassified	499887	2	0.632456
42_days	Bacteroidetes	Dyadobacter	499899	0.35	0.0612372
91_days	Proteobacteria	unclassified	500169	7.3	0.726292
91_days	Planctomycetes	Planctomyces	500211	1.33333	0.263523
28_days	Bacteroidetes	Flavobacterium	500235	0.333333	0.0833333
91_days	Bacteroidetes	Flavobacterium	500235	0.333333	0.0833333
91_days	Proteobacteria	Tatlockia	500261	0.5	0
28_days	Proteobacteria	Devosia	502999	0.666667	0.105409
42_days	Proteobacteria	Devosia	502999	0.666667	0.0710669
07_days	Firmicutes	Finegoldia	505587	0.142857	0
42_days	Proteobacteria	Rhodoplanes	508780	0.75	0.306186
91_days	Proteobacteria	Rhodoplanes	508780	0.75	0.306186
91_days	Proteobacteria	Sphingobium	509021	1	0.218218
91_days	Tenericutes	unclassified	509139	0.5	0
28_days	Bacteroidetes	Flavobacterium	509233	0.416667	0.0833333
91_days	Bacteroidetes	unclassified	509342	0.703125	0.153465
28_days	Bacteroidetes	Flavobacterium	509372	0.333333	0.0833333
14_days	Proteobacteria	unclassified	509480	0.533333	0.133333
91_days	Actinobacteria	unclassified	509624	1.75	0.481812
91_days	Chloroflexi	Caldilinea	509986	0.5	0
14_days	Proteobacteria	unclassified	510182	0.933333	0.248168
28_days	Proteobacteria	unclassified	510182	0.622222	0.116686
42_days	Proteobacteria	unclassified	510320	0.875	0.245495
91_days	Proteobacteria	unclassified	510320	2.625	1.125
0_days	Bacteroidetes	unclassified	510360	0.25	0
42_days	Bacteroidetes	unclassified	510360	0.75	0.223607
91_days	Bacteroidetes	unclassified	510360	11.55	0.371772
91_days	Verrucomicrobia	Candidatus Xiphinematobacter	510406	3.8	0.343188
0_days	Actinobacteria	unclassified	510547	0.875	0.239357
14_days	Actinobacteria	unclassified	510547	0.875	0.239357
28_days	Actinobacteria	unclassified	510547	1.75	0.478714
42_days	Actinobacteria	unclassified	510547	3.675	0.552834
91_days	Actinobacteria	unclassified	510547	31.325	4.97656
91_days	Bacteroidetes	unclassified	510591	2	0.786796
91_days	Acidobacteria	unclassified	510646	0.625	0.125
28_days	Bacteroidetes	Dyadobacter	510721	0.525	0.0870026
42_days	Bacteroidetes	Dyadobacter	510721	0.35	0.0612372
91_days	Chloroflexi	unclassified	510820	2.25	0.0944911
91_days	Verrucomicrobia	Luteolibacter	510823	0.5	0
0_days	Proteobacteria	unclassified	510870	0.142857	0
14_days	Proteobacteria	unclassified	510870	0.428571	0
28_days	Proteobacteria	unclassified	510870	0.142857	0
42_days	Proteobacteria	unclassified	510987	0.875	0.239357
91_days	Verrucomicrobia	Luteolibacter	510993	0.5	0
91_days	Proteobacteria	Mesorhizobium	511099	3.75	1.11379
28_days	Proteobacteria	Devosia	511321	1.33333	0.256235
42_days	Proteobacteria	Devosia	511321	3.16667	0.263523
91_days	Proteobacteria	Devosia	511321	2.16667	0.371867
42_days	Proteobacteria	Rhodoplanes	511344	1.125	0.346109
91_days	Proteobacteria	Rhodoplanes	511344	2	0.61962
28_days	Proteobacteria	unclassified	511659	1.6	0.4
42_days	Proteobacteria	unclassified	511659	3.2	0.533333
42_days	Verrucomicrobia	unclassified	511873	0.5	0
42_days	Actinobacteria	unclassified	512148	2.5	0.866025
91_days	Actinobacteria	unclassified	512148	3.75	1.0133
28_days	Bacteroidetes	Leadbetterella	512489	2	0.414039
42_days	Bacteroidetes	Leadbetterella	512489	3.55556	0.489754
91_days	Bacteroidetes	Leadbetterella	512489	2.77778	0.640698
0_days	Proteobacteria	unclassified	512840	0.45	0.0957427
91_days	Proteobacteria	unclassified	512840	1.08	0.174959
91_days	Proteobacteria	Steroidobacter	513055	1.25	0.0833333
0_days	Proteobacteria	Pseudomonas	513078	0.333333	0.105409
07_days	Proteobacteria	Pseudomonas	513078	7.33333	1.11985
14_days	Proteobacteria	Pseudomonas	513078	4.66667	0.72188
28_days	Proteobacteria	Pseudomonas	513078	2.46667	0.359011
42_days	Proteobacteria	Pseudomonas	513078	0.333333	0.0702728
91_days	Proteobacteria	Pseudomonas	513078	1	0.316228
42_days	Proteobacteria	unclassified	513081	5.625	1.83286
91_days	Proteobacteria	unclassified	513081	8.7	2.10807
07_days	Bacteroidetes	Pedobacter	513757	0.444444	0.111111
14_days	Bacteroidetes	Pedobacter	513757	4.53333	0.677531
28_days	Bacteroidetes	Pedobacter	513757	6.57778	0.966895
42_days	Bacteroidetes	Pedobacter	513757	6.13333	0.709572
91_days	Bacteroidetes	Pedobacter	513757	3.11111	0.777778
07_days	Proteobacteria	Pseudomonas	513808	0.666667	0.210819
28_days	Proteobacteria	Pseudomonas	513808	1	0.248452
0_days	Fibrobacteres	unclassified	513979	1.25	0.25
91_days	Fibrobacteres	unclassified	513979	0.625	0.125
42_days	Proteobacteria	Kaistobacter	514041	2	0.57735
91_days	Proteobacteria	Kaistobacter	514041	0.666667	0.125988
0_days	Proteobacteria	unclassified	514112	0.36	0.0581187
42_days	Proteobacteria	unclassified	514112	0.48	0.08
91_days	Proteobacteria	unclassified	514112	2.976	0.69362
91_days	TM6	unclassified	514293	1	0
28_days	Proteobacteria	Acinetobacter	514506	0.3125	0.0583971
42_days	Actinobacteria	unclassified	515178	2.5	0.455955
91_days	Actinobacteria	unclassified	515178	26	4.39976
28_days	TM7	unclassified	515209	0.5	0
91_days	TM7	unclassified	515209	0.5	0
91_days	Chloroflexi	unclassified	515557	0.75	0.0944911
91_days	Planctomycetes	unclassified	515635	0.666667	0.166667
0_days	Proteobacteria	Rhodoplanes	515709	1.5	0.612372
28_days	Proteobacteria	Rhodoplanes	515709	0.75	0.306186
42_days	Proteobacteria	Rhodoplanes	515709	1.5	0.612372
91_days	Proteobacteria	Rhodoplanes	515709	1.6875	0.398135
91_days	Planctomycetes	Planctomyces	516233	1.33333	0.380058
91_days	Proteobacteria	Pseudomonas	516292	0.666667	0.258199
28_days	Verrucomicrobia	Prosthecobacter	516569	0.5	0
42_days	Verrucomicrobia	Prosthecobacter	516569	1	0
91_days	Verrucomicrobia	Prosthecobacter	516569	2.5	0.691789
91_days	Planctomycetes	unclassified	516978	1.33333	0.333333
42_days	Bacteroidetes	Flavihumibacter	517065	0.555556	0.111111
91_days	Bacteroidetes	Flavihumibacter	517065	5.11111	1.08265
42_days	Planctomycetes	Planctomyces	517269	1.33333	0.333333
91_days	Planctomycetes	Planctomyces	517269	4.4	0.85105
28_days	Verrucomicrobia	heteroC45_4W	517273	0.5	0
42_days	Verrucomicrobia	heteroC45_4W	517273	0.833333	0.105409
91_days	Verrucomicrobia	heteroC45_4W	517273	13.3	1.28927
91_days	Chloroflexi	unclassified	517412	2.5	0.5
91_days	WPS-2	unclassified	517876	0.5	0
42_days	Proteobacteria	unclassified	518002	1.5	0.5
91_days	Proteobacteria	unclassified	518002	1.5	0.5
14_days	Firmicutes	Lactobacillus	518033	0.2	0
42_days	Planctomycetes	Planctomyces	518167	0.666667	0.166667
0_days	Proteobacteria	Amaricoccus	518302	2.5	0.5
28_days	Proteobacteria	Amaricoccus	518302	1.25	0.163663
42_days	Proteobacteria	Amaricoccus	518302	0.625	0.125
91_days	Proteobacteria	Amaricoccus	518302	3.875	0.867449
91_days	Proteobacteria	unclassified	518380	1.04762	0.245904
14_days	Bacteroidetes	Pedobacter	518524	2.22222	0.373269
28_days	Bacteroidetes	Pedobacter	518524	6.57778	1.10481
42_days	Bacteroidetes	Pedobacter	518524	16.2667	3.531
91_days	Bacteroidetes	Pedobacter	518524	1.77778	0.537066
14_days	Actinobacteria	unclassified	518645	0.875	0.239357
28_days	Actinobacteria	unclassified	518645	1.75	0.478714
91_days	Actinobacteria	unclassified	518645	15.75	4.97989
42_days	Proteobacteria	unclassified	518661	1.5	0.841625
42_days	Planctomycetes	Planctomyces	518697	0.666667	0.166667
91_days	Planctomycetes	Planctomyces	518697	0.666667	0.166667
42_days	Proteobacteria	unclassified	519193	1.5	0.841625
28_days	Bacteroidetes	unclassified	519367	1.25	0.25
28_days	Proteobacteria	unclassified	519510	0.75	0.163663
42_days	Proteobacteria	unclassified	519510	2.25	0.460977
91_days	Proteobacteria	unclassified	519510	6	1.1239
14_days	Planctomycetes	A17	519739	1.33333	0.333333
42_days	Firmicutes	Coprococcus	520231	0.333333	0
28_days	Proteobacteria	Agrobacterium	521073	0.5	0.25
42_days	Proteobacteria	Agrobacterium	521073	0.5	0.25
14_days	Bacteroidetes	unclassified	521447	0.625	0.125
28_days	Bacteroidetes	unclassified	521447	1.45833	0.473576
42_days	Bacteroidetes	unclassified	521447	1.875	0.32914
28_days	Proteobacteria	unclassified	522749	1.04167	0.217234
42_days	Proteobacteria	unclassified	522749	1.45833	0.24198
91_days	Proteobacteria	unclassified	522749	1.66667	0.197842
42_days	Planctomycetes	Gemmata	522783	1.25	0.381881
91_days	Planctomycetes	Gemmata	522783	0.833333	0.210819
42_days	Planctomycetes	Planctomyces	522800	1.33333	0.263523
91_days	Planctomycetes	Planctomyces	522800	14.9333	1.74838
91_days	Proteobacteria	unclassified	523224	1.25	0.298807
91_days	Verrucomicrobia	unclassified	523568	0.5	0
14_days	Firmicutes	Clostridium	523589	0.0833333	0
42_days	Firmicutes	Clostridium	523589	0.166667	0
42_days	Proteobacteria	unclassified	524203	0.333333	0
14_days	Bacteroidetes	unclassified	524239	0.3125	0.0625
91_days	Bacteroidetes	unclassified	524239	0.9375	0.1875
91_days	Planctomycetes	Planctomyces	524500	1.73333	0.304203
91_days	Proteobacteria	Perlucidibaca	524618	0.768	0.0977616
07_days	Proteobacteria	Amaricoccus	524932	0.625	0.125
91_days	Proteobacteria	Amaricoccus	524932	2.34375	0.40753
42_days	Proteobacteria	Bdellovibrio	525171	0.5	0
91_days	Proteobacteria	Bdellovibrio	525171	0.5	0
14_days	TM7	unclassified	525269	0.5	0
28_days	TM7	unclassified	525269	1	0.223607
42_days	TM7	unclassified	525269	0.75	0.111803
91_days	Actinobacteria	unclassified	525816	8.8	1.61588
42_days	Proteobacteria	unclassified	526614	1.06667	0.266667
28_days	Verrucomicrobia	unclassified	527033	0.75	0.111803
91_days	Bacteroidetes	unclassified	527168	0.444444	0.111111
0_days	Proteobacteria	unclassified	527397	1.5	0
42_days	Proteobacteria	unclassified	527397	1	0
91_days	Proteobacteria	unclassified	527397	1.75	0.236476
91_days	Planctomycetes	unclassified	527532	3.73333	0.92049
91_days	Proteobacteria	unclassified	527642	2	0
0_days	Proteobacteria	unclassified	528421	0.25	0.0481125
07_days	Proteobacteria	unclassified	528421	0.333333	0
14_days	Proteobacteria	unclassified	528421	0.444444	0.126686
28_days	Proteobacteria	unclassified	528421	0.222222	0.0351364
42_days	Proteobacteria	unclassified	528421	1.73333	0.268972
91_days	Proteobacteria	unclassified	528421	3.3	0.770121
91_days	Verrucomicrobia	Luteolibacter	528651	0.5	0
14_days	Planctomycetes	Planctomyces	528880	0.666667	0.166667
28_days	Planctomycetes	unclassified	529067	0.666667	0.166667
42_days	Planctomycetes	unclassified	529067	0.666667	0.166667
91_days	Planctomycetes	unclassified	529067	10.9333	1.24963
14_days	Firmicutes	Clostridium	529116	0.0833333	0
91_days	Firmicutes	Clostridium	529116	0.166667	0
42_days	Proteobacteria	Luteimonas	529176	1.25	0.25
91_days	Proteobacteria	Luteimonas	529176	0.625	0.0818317
07_days	Proteobacteria	Paracoccus	529216	1.5	0.833333
91_days	Proteobacteria	Paracoccus	529216	1.125	0.453984
07_days	Actinobacteria	unclassified	529444	2.5	0.408248
14_days	Actinobacteria	unclassified	529444	3	0.707107
28_days	Actinobacteria	unclassified	529444	2	0.57735
42_days	Actinobacteria	unclassified	529444	3.33333	0.810287
91_days	Actinobacteria	unclassified	529444	4	0.755929
0_days	Proteobacteria	unclassified	529644	0.466667	0.133333
42_days	Proteobacteria	unclassified	529644	0.466667	0.133333
91_days	Proteobacteria	unclassified	529644	1.86667	0.308264
91_days	Planctomycetes	Planctomyces	529704	0.833333	0.210819
14_days	Actinobacteria	unclassified	529793	0.875	0.239357
91_days	Actinobacteria	unclassified	529793	2.625	0.595744
07_days	Actinobacteria	unclassified	529994	2	0.57735
14_days	Actinobacteria	unclassified	529994	3	0.707107
28_days	Actinobacteria	unclassified	529994	4	0.755929
42_days	Actinobacteria	unclassified	529994	4.5	0.752773
91_days	Actinobacteria	unclassified	529994	4.66667	1.09637
91_days	Proteobacteria	Hydrogenophaga	530377	1.06667	0.4
0_days	Actinobacteria	Microbispora	530833	2.10938	0.387277
07_days	Actinobacteria	Microbispora	530833	0.75	0.128247
14_days	Actinobacteria	Microbispora	530833	1.40625	0.232597
28_days	Actinobacteria	Microbispora	530833	0.9375	0.278508
42_days	Actinobacteria	Microbispora	530833	0.703125	0.0947
91_days	Actinobacteria	Microbispora	530833	0.625	0.118585
91_days	Planctomycetes	unclassified	530861	2	0.5
91_days	Planctomycetes	unclassified	531285	2	0.447214
91_days	Proteobacteria	unclassified	531332	0.5	0
91_days	Elusimicrobia	unclassified	531378	4	0
91_days	Actinobacteria	unclassified	531515	1.5	0.612372
0_days	Bacteroidetes	Bacteroides	531722	0.3	0.1
14_days	Proteobacteria	unclassified	531803	0.9	0.291548
91_days	Proteobacteria	unclassified	531803	0.9	0.291548
42_days	Chloroflexi	unclassified	532125	1	0
14_days	Proteobacteria	Acinetobacter	532569	0.25	0.0833333
28_days	Proteobacteria	Acinetobacter	532569	0.25	0.0545545
91_days	Proteobacteria	unclassified	532966	1	0.387298
91_days	Proteobacteria	Dokdonella	533026	0.6	0.0666667
0_days	Proteobacteria	unclassified	533038	1.5	0.377964
91_days	Proteobacteria	unclassified	533038	0.5	0
07_days	Proteobacteria	unclassified	533246	2.625	0.406566
14_days	Proteobacteria	unclassified	533246	0.4375	0.119678
28_days	Proteobacteria	unclassified	533246	1.85938	0.293123
42_days	Proteobacteria	unclassified	533246	0.4375	0.0783479
91_days	Proteobacteria	unclassified	533246	0.875	0.239357
42_days	Proteobacteria	Novosphingobium	533625	1.75	0.49099
91_days	Verrucomicrobia	unclassified	533650	0.75	0.0944911
07_days	Proteobacteria	Luteibacter	533999	1.4	0.4
42_days	Proteobacteria	Sphingobium	534316	12.5556	2.62762
91_days	Proteobacteria	Sphingobium	534316	63	12.9792
91_days	Bacteroidetes	unclassified	534564	4.88889	0.882317
07_days	Proteobacteria	unclassified	534965	0.285714	0
14_days	Proteobacteria	unclassified	534965	0.214286	0.0319438
28_days	Proteobacteria	unclassified	534965	0.285714	0.0638877
42_days	Proteobacteria	unclassified	534965	0.214286	0.0319438
91_days	Proteobacteria	unclassified	534965	0.214286	0.0319438
0_days	Proteobacteria	Kaistobacter	534969	0.666667	0.19245
28_days	Verrucomicrobia	Luteolibacter	535322	0.5	0
91_days	Verrucomicrobia	Luteolibacter	535322	0.75	0.111803
91_days	Proteobacteria	unclassified	535892	0.6	0.194365
0_days	Proteobacteria	unclassified	536008	0.625	0.0652791
07_days	Proteobacteria	unclassified	536008	1.66667	0.381054
14_days	Proteobacteria	unclassified	536008	2.34375	0.370019
28_days	Proteobacteria	unclassified	536008	2.5	0.349812
42_days	Proteobacteria	unclassified	536008	4.0625	0.92407
91_days	Proteobacteria	unclassified	536008	1.25	0.163663
91_days	Bacteroidetes	unclassified	536252	2.46667	0.191899
28_days	Actinobacteria	Rhodococcus	536612	1	0.525357
42_days	Proteobacteria	unclassified	537055	1.25	0.25
91_days	Proteobacteria	unclassified	537055	2.1875	0.471865
42_days	Proteobacteria	unclassified	537205	2.875	0.275955
91_days	Proteobacteria	unclassified	537205	1.875	0.343362
07_days	Proteobacteria	unclassified	537279	1.04167	0.217234
14_days	Proteobacteria	unclassified	537279	0.833333	0.128118
28_days	Proteobacteria	unclassified	537643	1	0.387298
42_days	Proteobacteria	unclassified	537643	1	0.387298
91_days	Proteobacteria	unclassified	537643	2	0.666667
0_days	Bacteroidetes	Sphingobacterium	537775	1.11111	0.222222
42_days	Bacteroidetes	Sphingobacterium	537775	0.555556	0.111111
42_days	Planctomycetes	unclassified	537953	0.666667	0.166667
91_days	Planctomycetes	unclassified	537953	1.33333	0.333333
14_days	Actinobacteria	Pseudonocardia	538315	1	0.298142
91_days	Acidobacteria	unclassified	538428	0.5	0
0_days	Firmicutes	Pontibacillus	538534	0.833333	0.288675
0_days	Bacteroidetes	unclassified	538768	0.5	0.166667
91_days	Firmicutes	unclassified	538779	0.3125	0.0625
91_days	Proteobacteria	Mesorhizobium	539380	1.875	0.898494
91_days	Bacteroidetes	unclassified	539423	0.3125	0.0625
91_days	Firmicutes	Syntrophomonas	539716	0.5	0
0_days	Proteobacteria	unclassified	539866	0.666667	0
14_days	Proteobacteria	unclassified	539866	0.666667	0
91_days	Proteobacteria	unclassified	539866	1.11111	0.170824
28_days	Proteobacteria	Mesorhizobium	539878	2	1.02062
42_days	Proteobacteria	Mesorhizobium	539878	5	1.74489
91_days	Proteobacteria	Mesorhizobium	539878	3.5	0.982132
28_days	Firmicutes	Paenibacillus	539961	0.125	0.025
91_days	Firmicutes	unclassified	540216	0.25	0
14_days	Proteobacteria	unclassified	540402	0.142857	0
28_days	Proteobacteria	unclassified	540402	0.142857	0
42_days	Proteobacteria	unclassified	540402	0.142857	0
91_days	Bacteroidetes	Sphingobacterium	540403	6.44444	1.60511
28_days	Verrucomicrobia	Luteolibacter	540464	1	0
91_days	Verrucomicrobia	Luteolibacter	540464	1.75	0.16855
0_days	Bacteroidetes	unclassified	540508	0.333333	0
07_days	Bacteroidetes	unclassified	540508	1.86667	0.207785
14_days	Bacteroidetes	unclassified	540508	0.933333	0.0872872
28_days	Bacteroidetes	unclassified	540508	0.5	0.0870388
42_days	Bacteroidetes	unclassified	540508	0.666667	0
91_days	Proteobacteria	Methylotenera	540616	0.4	0
28_days	Proteobacteria	Devosia	540672	1.33333	0.180775
42_days	Proteobacteria	Devosia	540672	4.93333	0.620406
91_days	Proteobacteria	Devosia	540672	33.3333	2.6254
0_days	Firmicutes	Planomicrobium	540737	0.2	0.1
14_days	Firmicutes	Planomicrobium	540737	0.8	0.4
91_days	Proteobacteria	Dokdonella	540740	5.4	0.717635
0_days	Proteobacteria	Dechloromonas	540746	0.333333	0
07_days	Proteobacteria	Serratia	540793	0.357143	0.0412393
28_days	Proteobacteria	Serratia	540793	0.142857	0
0_days	Firmicutes	Leuconostoc	540940	6.04	0.333067
07_days	Firmicutes	Leuconostoc	540940	163.88	5.26516
14_days	Firmicutes	Leuconostoc	540940	2.68	0.396877
28_days	Firmicutes	Leuconostoc	540940	0.95	0.269258
42_days	Firmicutes	Leuconostoc	540940	2.24	0.563166
91_days	Firmicutes	Leuconostoc	540940	0.3	0.0654654
28_days	Proteobacteria	unclassified	541119	0.5	0
0_days	Tenericutes	unclassified	541139	2.5	1.1547
07_days	Tenericutes	unclassified	541139	2.5	0
14_days	Tenericutes	unclassified	541139	1.33333	0.105409
28_days	Tenericutes	unclassified	541139	1.9	0.244949
42_days	Tenericutes	unclassified	541139	1.3	0.169967
91_days	Tenericutes	unclassified	541139	2.5	0.353553
0_days	Proteobacteria	Phenylobacterium	541299	1	0.353553
14_days	Proteobacteria	Phenylobacterium	541299	2	0.707107
28_days	Proteobacteria	Phenylobacterium	541299	1.5	0.411877
42_days	Proteobacteria	Phenylobacterium	541299	8.2	1.45611
91_days	Proteobacteria	Phenylobacterium	541299	19	3.24666
91_days	Proteobacteria	unclassified	541340	0.75	0.25
28_days	Bacteroidetes	unclassified	541436	0.3125	0.0625
91_days	Bacteroidetes	unclassified	541436	0.78125	0.119873
91_days	Bacteroidetes	unclassified	541511	0.859375	0.147847
91_days	Acidobacteria	unclassified	541741	1.25	0.193649
07_days	Proteobacteria	Pseudomonas	541859	1.17333	0.218683
14_days	Proteobacteria	Pseudomonas	541859	0.586667	0.0928559
28_days	Proteobacteria	Pseudomonas	541859	0.906667	0.124007
42_days	Proteobacteria	Pseudomonas	541859	0.866667	0.124252
91_days	Proteobacteria	Pseudomonas	541859	0.622222	0.0912388
0_days	Firmicutes	unclassified	542223	0.194444	0.0833333
0_days	Firmicutes	Lysinibacillus	542714	0.35	0.15
91_days	Actinobacteria	unclassified	542933	0.875	0.156696
14_days	Proteobacteria	Sphingomonas	543139	1	0.210819
42_days	Proteobacteria	Sphingomonas	543139	1	0.210819
0_days	Proteobacteria	unclassified	543151	3.5	1
07_days	Proteobacteria	unclassified	543151	0.35	0.1
42_days	Proteobacteria	Pseudomonas	543389	0.4375	0.119678
91_days	Proteobacteria	Pseudomonas	543389	0.583333	0.108071
28_days	Actinobacteria	Microbacterium	543467	4	1.1547
42_days	Actinobacteria	Microbacterium	543467	6.66667	1.71152
91_days	Actinobacteria	Microbacterium	543467	8	2.28765
42_days	Planctomycetes	unclassified	544085	0.666667	0.166667
0_days	Proteobacteria	unclassified	544177	1.75	0.478714
07_days	Proteobacteria	unclassified	544177	8.75	1.02116
14_days	Proteobacteria	unclassified	544177	3.5875	0.545096
28_days	Proteobacteria	unclassified	544177	3.5	0.451605
42_days	Proteobacteria	unclassified	544177	2.625	0.485734
91_days	Proteobacteria	unclassified	544177	1.4875	0.231894
07_days	Proteobacteria	Pseudomonas	544313	0.3	0.0971825
14_days	Proteobacteria	Pseudomonas	544313	7.08	1.13346
28_days	Proteobacteria	Pseudomonas	544313	1.56	0.278368
42_days	Proteobacteria	Pseudomonas	544313	1.14	0.166855
91_days	Proteobacteria	unclassified	544561	0.5	0
14_days	Bacteroidetes	unclassified	544711	0.3125	0.0625
28_days	Bacteroidetes	unclassified	544711	0.3125	0.0409159
42_days	Bacteroidetes	unclassified	544711	1.1875	0.129365
91_days	Bacteroidetes	unclassified	544711	5.75	0.784513
14_days	Proteobacteria	Devosia	544772	1.77778	0.432016
28_days	Proteobacteria	Devosia	544772	2.4	0.354284
42_days	Proteobacteria	Devosia	544772	5.33333	0.698658
91_days	Proteobacteria	Devosia	544772	10.2667	0.781148
0_days	Proteobacteria	Trabulsiella	544824	0.428571	0
14_days	Proteobacteria	Trabulsiella	544824	0.142857	0
42_days	Proteobacteria	unclassified	544841	1.5	0.5
91_days	Proteobacteria	unclassified	544841	1.875	0.539096
0_days	Proteobacteria	unclassified	544847	21.375	6.81377
07_days	Proteobacteria	unclassified	544847	472.75	41.7125
14_days	Proteobacteria	unclassified	544847	968	77.9244
28_days	Proteobacteria	unclassified	544847	749.125	62.3866
42_days	Proteobacteria	unclassified	544847	685.625	62.6158
91_days	Proteobacteria	unclassified	544847	296.125	26.9947
91_days	Proteobacteria	unclassified	545121	1.4	0.4
91_days	Proteobacteria	Rhodoplanes	545247	1.5	0.612372
91_days	Proteobacteria	unclassified	545515	4.375	1.23954
14_days	Bacteroidetes	Dyadobacter	545721	0.35	0.0408248
28_days	Bacteroidetes	Dyadobacter	545721	11.97	1.23392
42_days	Bacteroidetes	Dyadobacter	545721	49.7	4.7721
91_days	Bacteroidetes	Dyadobacter	545721	19.39	1.97009
42_days	Proteobacteria	unclassified	545956	0.333333	0
42_days	Proteobacteria	unclassified	545957	0.9375	0.329874
91_days	Proteobacteria	unclassified	545957	1.875	0.580214
91_days	Proteobacteria	unclassified	545997	0.333333	0
91_days	Proteobacteria	Hydrogenophaga	546165	0.533333	0.133333
07_days	Actinobacteria	unclassified	546690	2	0
[truncated: 3,647 more rows]
